# Supplementary material for: Sleep disturbance exacerbates atherosclerosis in type 2 diabetes mellitus
Source: Front Cardiovasc Med. 2023 Dec 1;10:1267539. doi: 10.3389/fcvm.2023.1267539 (PMC10722146; doi:10.3389/fcvm.2023.1267539)
Supplement: Supplementary file 1 [file Table1.xlsx]

## Sheet: Sheet1
Name	Age	Sex	Hospital number	Smoking history(year)	Number of cigarettes smoked per day	Already quit smoking time (year)	History of drinking (year)	Daily alcohol intake/g	Quit alcohol (year)	History of hypertension (years)	Hypertension grading	History of coronary heart disease (years)	History of cerebral infarction (years)	Abdominal circumference(cm)	Hip circumference(cm)	Waist-to-hip ratio	Total cholesterol(mmol/L)	Triglyceride(mmol/L)	HDL cholesterol(mmol/L)	Low density lipoprotein cholesterol(mmol/L)	Very low density lipoprotein cholesterol(mmol/L)	Apolipoprotein A(g/L)	Apolipoprotein B(g/L)	Homocysteine (μmol/L)	Cystatin (mg/L)	Fatty liver	Diabetes grading	Duration of diabetes (years)	Wagner grading	Height (cm)	Body weight (Kg)	BMI（Kg/m2）	Glycosylated hemoglobin level (%)	Fasting insulin (mIU/L)	Insulin resistance index	Fasting blood glucose (mmol/L)	ADL score	Pittsburgh sleep score(PSQI)	Sleep quality(PSQI)	bedtime(PSQI)	Time to sleep (PSQI)(minutes)	Wake time +1440(PSQI)	Sleep time(PSQI)	Sleep duration(PSQI)	Sleep efficiency(PSQI)	Sleep disorder(PSQI)	Hypnotic drug(PSQI)	Daytime dysfunction(PSQI)	HADS scale score
Zibai Yang	67	1	891156	10	10	0	0	0	0	10	3	0	0	106	107	0.990654	2.95	0.87	0.86	1.92	0.43	1.25	0.88	10	1.2	1	2	18	1	170	82	28.37	8.3			6.89	100	5	1	3	1290	1830	0	9	0	1	0	0	9
Shuangfeng Sun	67	2	559522	0	0	0	0	0	0	6	2	0	0	93	105	0.885714	5.1	2.76	1.13	3.56	0.41	1.26	0.99	10.7	1.2	1	2	9	0	157	71	28.8	11.5			11.56	100	1	0	0	1250	1830	0	9.3	0	1	0	0	0
Huaduo Hao	67	2	849316	0	0	0	0	0	0	0	0	0	0	90	98	0.918367	4.46	3.6	1.21	2.43	1.01	1.46	0.88	12.8	1.2	0	2	1	0	160	60	23.4	6.5	11.3	4.8	9.5	100	4	0	1	1380	1800	0	6.5	0	1	0	1	1
Ning Sun	48	2	869496	0	0	0	0	0	0	0	0	0	0	92	110	0.836364	6.09	2.04	0.84	4.23	0.48	1.42	1.32	9.3	1.2	1	2	0.83	0	160	82	32.03	6.3	8	2.49	6.99	100	3	1	0	1300	2040	0	5.8	0	2	0	0	7
Shuangjiu Li	74	1	1065378	0	0	0	15	14	0	0	0	0	0	95	105	0.904762	4.71	2.69	1.07	3.3	0.34	1.2	1.03	12.8	1.2	0	2	1	0	165	70	25.71	13.1			18.95	100	9	1	2	1300	1800	2	5.5	2	1	0	1	1
Guiying Bai	63	2	975842	0	0	0	0	0	0	8	3	0	5	96	100	0.96	2.87	0.92	1.09	1.52	0.26	1.3	0.46	12.3	0.68	0	2	30	0	168	69	24.45	9.2	30	9.65	7.24	100	5	1	2	1350	1800	1	7	0	1	0	0	0
Ruikuan Zhao	71	1	1062301	50	20	0	0	0	0	2	1	0	0	94	100	0.94	3.14	0.98	0.97	2.09	0.08	0.95	0.56	23	1.17	0	2	10	3	175	63	20.57	7.3	9.7	1.52	3.53	100	12	3	3	1500	2100	0	8	1	0	3	2	5
Zongjin Ji	63	1	1063930	0	0	0	0	0	0	7	2	0	0	93	99	0.939394	2.75	0.53	1.2	1.4	0.15	1.32	0.36	12.8	1.2	0	2	10	0	170	70	24.22	12	10	10.1	22.73	100	15	3	2	1220	1800	3	3.5	3	1	1	2	1
Zhibo Gao	46	1	1064794	0	0	0	0	0	0	0	0	0	0	81	98	0.826531		1.79	1.18	2.82	0.43	1.25	0.88	12.8	1.2	0	2	0	0	170	66	22.84	10	8	6.1	17.15	100	0	0	0	1322	1800	0	8	0	0	0	0	0
Xiangfei Shi	42	1	1054832	0	0	0	0	0	0	0	0	0	0	91	93	0.978495	4.57	2.17	1.18	2.82	0.43	1.25	0.88	12.8	1.2	0	2	7	0	176	77	24.86	8.6			8.23	100	3	1	2	1380	1860	0	8	0	0	0	0	0
Huaishuang Yang	50	1	1063908	30	20	0	0	0	0	14	2	0	0	96	100	0.96	6.39	7.32	1.18	2.82	0.43	1.25	0.88	12.8	1.2	0	2	1	0	170	75	25.95	8.5	8.9	4.91	12.42	100	4	0	0	1360	1800	0	7.5	0	1	0	3	1
Guifeng Li	60	2	1063978	0	0	0	0	0	0	0	0	0	0	80	90	0.888889	4.08	0.85	1.16	2.9	0.02	1.17	0.87	9	0.64	0	2	11	0	160	65	25.39	7.5	12	6.12	11.47	100	1	0	0	1210	1800	0	9	0	1	0	0	4
Aiqiao Xu	54	2	1065138	0	0	0	0	0	0	0	0	0	0	93	99	0.939394	3.45	0.86	1.24	1.97	0.24	1.31	0.55	11.3	0.76	0	2	0.5	0	157	58	23.5	5.9	22	6.44	6.59	100	11	1	1	1380	1770	3	4.5	2	2	0	2	1
Chunxing Jing	70	1	1063477	50	10	0	0	0	0	10	2	0	0	85	96	0.885417	3.17	0.72	1.17	1.91	0.09	1.23	0.56	19.3	1.02	0	2	10	1	180	71	21.9	5.9	2	0.38	4.22	100	17	3	3	1500	1860	3	4	3	2	0	3	5
Zhenquan Wang	70	1	1065173	10	10	2	0	0	0	30	3	0	0	92	94	0.978723	3.62	1.72	0.94	2.34	0.34	1.06	0.7	8.4	1.11	1	2	20	1	168	69	24.45	10	13	6.21	10.75	100	15	3	3	1260	1860	3	5	3	1	2	0	4
Nan Rong	34	2	857650	0	0	0	0	0	0	0	0	0	0	127	135	0.940741	4.58	1.79	1.11	2.38	0.23	1.24	1	9.9	0.67	1	2	0.42	0	160	117	45.7	7	24.9	7.1	6.42	100	2	0	0	1355	1890	0	8.9	0	1	0	1	1
Liyun Zhang	88	2	598000	10	10	0	0	0	0	30	3	14	0	110	113	0.973451	3.97	1.6	0.99	3.13	0.62	0.99	1.11	0.72	0.97	0	2	32	0	150	68	30.22	9.4	14.5	6.92	10.74		16	1	3	1500	2040	2	6	3	3	3	1	11
Qingquan Bai	67	1	1064631	20	10	2	0	0	0	3	3	0	0	81	82	0.987805	3.66	0.55	1.19	2.38	0.09	0.91	0.73	10.7	0.89	0	2	0.33	0	171	48	16.41	13	22	3.57	3.65	100	2	0	1	1230	1800	2	8	0	1	0	0	0
Xiaobin Fu	65	1	614271	0	0	0	0	0	0	0	0	2	0	103	100	1.03	4.2	0.95	1.44	2.66	0.1	1.5	0.73	9.4	0.85	0	2	20	0	178	87	27.46	8.2	30	7.91	5.93	65	14	3	0	1360	1890	2	5	3	3	0	3	7
Wenhe Sun	52	1	855425	0	0	0	30	250	0	8	2	5	0	87	94	0.925532	4.42	2.52	1.09	2.14	0.5	1.25	1.07	16.3	0.61	1	2	8	0	171	71	24.28	6.1	8	2.51	7.05	100	2	0	1	1250	1800	0	9	0	1	0	0	0
Huimin Li	69	2	913027	0	0	0	0	0	0	10	3	8	0	80	90	0.888889	2.02	0.87	1.12	0.73	0.17	1.48	0.22	11.9	0.87	0	2	16	0	158	57	22.83	7.5	28.1	5.79	4.64	100	12	1	2	1350	1860	2	6	2	2	0	3	10
Baini Hu	78	2	997395	0	0	0	0	0	0	7	2	12	0	90	100	0.9	4.39	0.96	1.33	2.63	0.43	1.29	0.73	13	0.72	0	2	8	0	156	60	24.65	8.1	49.7	11.71	5.3		2	0	1	1370	1890	0	9	0	1	0	0	9
Xiuhua Zhang	79	2	662095	0	0	0	0	0	0	1	1	0	1	85	89	0.955056	3.56	0.69	1.24	2.06	0.26	1.37	0.65	10.2	0.68	0	2	10	0	157	53	21.5	8.2	14.7	3.12	4.78	100	2	0	1	1100	1770	0	11.2	0	1	0	0	0
Xinli Pan	47	1	1063459	0	0	0	0	0	0	0	0	0	0	84	88	0.954545	5.17	1.31	1.2	3.69	0.28	1.26	1.13	9	0.55	0	2	1	0	175	70	22.86	7.5	6	2.75	10.31	100	5	2	0	1450	1800	2	5.8	0	1	0	0	3
Jinxiu Zhang	68	2	1062456	0	0	0	0	0	0	10	1	30	0	103	102	1.0098	3.81	0.96	1.33	2.23	0.25	1.47	0.68	10.1	1.2	0	2	0.42	0	162	73	27.82	10.6	14.3	18.26	28.73	100	14	2	2	1330	1860	2	6	3	3	0	2	8
Zexia Chen	73	1	1059551	0	0	0	0	0	0	13	3	0	12	106	104	1.01923	3.55	1.24	0.91	2.36	0.99	0.83	0.88	12.8	1.2	1	2	14	4	175	67.5	22.04	8	2.5	1.86	16.74	65	2	0	1	1260	1800	0	8.5	0	1	0	0	1
Ruishen Ma	69	2	1061361	0	0	0	0	0	0	17	3	4	0	91	98	0.928571	3.2	0.73	1.38	1.8	0.02	1.59	0.49	0.56	10.1	1	2	5	0	156	69	28.35	9.8	8	4.03	11.33	100	2	0	1	1290	1800	0	8.5	0	1	0	0	7
Junling Tian	68	2	1061946	0	0	0	0	40	0	10	3	5	0	92	89	1.03371	3.32	1.68	0.86	2.09	0.37	0.96	0.7	0.89	9.4	1	2	24	4	152	60	25.97	12.1	11	3.33	6.82		9	2	1	1320	1890	1	7	2	1	0	2	5
Lin Yu	73	2	563999	0	0	0	0	0	0	37	3	0	0	103	100	1.03	3.62	1.1	1.33	2.24	0.05	1.33	0.59	11.9	0.68	1	2	20	0	160	70	27.43	10.8	19.8	5.79	6.58	100	6	1	2	1380	1920	0	8.5	0	2	0	1	0
Dongxue Zhou	85	1	1062849	0	0	0	0	0	0	30	2	40	0	90	102	0.882353	5.98	5.2	1.24	3.34	3.34	1.59	0.95	29.7	0.83	1	2	5	0	175	80	26.12	8.4	7.2	3.08	9.62	100	15	2	3	1440	1860	0	3	3	1	0	3	6
Bing Gao	54	2	564800	0	0	0	0	0	0	0.02	2	0	0	85	97	0.876289	3.96	2.21	0.91	2.45	0.6	1.24	0.91	8.5	0.63	1	2	7	0	170	72	24.9	7	19.4	5.6	6.48	100	12	2	3	1440	1800	2	5	2	2	0	1	3
Guangyu Wang	56	1	1056109	20	40	0	20		0	10	2	0	0	108	107	1.00935	4.43	1.93	1.04	3	0.39	1.18	0.89	19.5	0.89	0	2	5	0	178	99	31.24	7.9	15	4.7	7.05	100	4	1	1	1260	1800	0	8	1	1	0	0	0
Tao Jin	57	1	1007805	10	20	0	20	0	0	0	0	0	0	80	95	0.842105	4.25	1.23	0.89	2.99	0.79	0.98	1.27	22.7	0.37	1	2	4	0	176	80	25.83	8.8	3.6	1.3	8.11	100	1	0	0	1260	1830	0	9.5	0	1	0	0	0
Wenjian Yao	57	1	874794	20	10	0.25	0	10.5	0.25	0	0	0	0	96	104	0.923077	5.09	3.58	0.91	3.18	1	1.05	1.01	16.8	0.97	1	2	2	0	182	89	26.87	7	7.2	2.89	9.02	100	6	1	1	1320	1950	0	8.5	1	1	0	2	0
Ru Wang	41	2	1059860	0	0	0	0	0	0	3	3	0	0	98	102	0.960784	5.11	0.96	1.12	3.38	0.47	1.22	0.87	11.4	1.2	0	2	0.05	0	164	83	30.86	6.3	9.3	2.62	6.35	100	2	0	1	1500	1980	0	8	0	1	0	0	6
Xiaopan Gu	34	2	943297	0	0	0	0	0	0	0	2	0.5	0	82	97	0.845361	4.36	0.87	1.19	3.13	0.04	1.04	0.92	9	0.48	1	0	0.42	0	165	70	25.71	8.5	47.3	9.4	4.47	100	4	0	1	1365	1860	0	8.3	0	1	0	3	0
Xiuying Liu	70	2	1060509	0	0	0	0	0	0	2	3	2	0	92	102	0.901961	7.07	1.3	1.76	4.73	0.58	1.69	1.49	12.8	0.73	0	2	10	0	151	59	25.88	6.5	4.7	1.23	5.91	100	4	0	0	1320	1680	0	6	0	1	0	1	1
Caizhe Hu	86	2	1060623	0	0	0	0	0	0	20	3	20	0	102	103	0.990291	6	1.74	1.15	4.32	0.53	1.2	1.36	13.4	0.89	0	2	10	3	158	60	24.03	10.3	7.9	4.34	12.36	90	5	2	1	1320	1860	0	9	0	2	0	0	9
Xizhu Zhang	67	1	1060975	20	10	1	20	15	0.5	0.08	3	0	0.08	93	98	0.94898	3.1	0.56	1.18	1.8	0.12	1.23	0.5	16	0.76	1	2	10	0	167	66	24.03	8.4	6.6	2.1	7.16	100	6	2	1	1320	1800	0	8	0	2	0	1	3
Chenghui Xie	74	2	1061216	0	0	0	0	0	0	15	3	10	13	105	103	1.01942	3	1.16	1.25	1.67	0.08	1.43	0.46	16.9	0.72	0	2	20	0	160	80	31.25	5.6	17.2	5.81	7.6	95	6	1	2	1320	1800	0	7.7	0	2	0	1	5
Xuefeng Gu	67	2	1060483	0	0	0	0	0	0	0.17	2	0	0	94	105	0.895238	5.03	2.69	1.03	3.57	0.43	1.16	1.15	11.9	0.71	1	2	10	1	167	75	26.89	9.6	10.5	6.73	14.43	100	4	0	1	1125	1740	0	10.3	1	1	0	1	0
Jianzhong Deng	65	1	898034	23	10	5	23	1500	4	0	0	0	0	111	114	0.973684	5.11	0.96	1.34	3.38	0.39	1.44	0.95	11.4	0.92	0	2	7	0	183	103	30.75	6.3	9.3	2.62	6.35	100	10	1	2	1320	1620	2	5	0	2	0	3	0
Zhaoyi Wang	37	1	1046638	0	0	0	0	0	0	0	0	0	0	112	110	1.01818	5.28	7.78	0.96	3.26	1.13	1.22	1.15	15.8	0.55	0	1.5	3	0	170	74	25.6	11.9	9.2	7.29	17.8	100	10	2	3	1500	1860	3	6	0	1	0	3	12
Huifang Liu	50	2	891851	0	0	0	0	0	0	0	0	0	0	93	100	0.93	6.3	3.03	1.17	3.95	1.18	1.34	1.36	12.4	0.66	1	2	14	0	165	79	29.02	8.3	49.2	20.71	9.43	100	13	0	3	1500	1950	0	7.5	1	2	0	3	1
Junping Li	73	2	1055458	0	0	0	0	0	0	15	3	10	2	84	82	1.02439	3.69	0.62	1.4	2.23	0.06	1.36	0.65	9.9	4.74	0	2	20	3	166	56	20.32	9.5	22.4	4.06	4.08	100	12	3	3	1380	1800	2	5	3	1	0	0	1
Jia Deng	36	1	969960	0	0	0	0	0	0	0	0	0	0	104	106	0.981132	4.63	2.91	0.95	3.2	0.48	1.14	1.03	40.7	0.65	1	2	2	0	170	101.5	35.12	6.7	2.5	0.78	7.03	100	4	0	0	1415	1770	1	6	0	1	0	2	0
Aixin Lin	60	2	1055026	0	0	0	0	0	0	0	0	0	0	85	82	1.03659	4.32	3.33	0.94	2.49	0.89	1.23	0.81	10.5	1.08	0	2	30	0	158	58	23.23	9	2.4	0.89	8.39	100	13	2	2	1290	1860	3	9.5	0	1	0	2	0
Kuizhen Gao	79	2	1055696	0	0	0	0	0	0	0	0	0	2	92	96	0.958333	3.51	0.89	1.38	2.03	0.1	1.51	0.59	5.2	0.67	0	2	11	0	158	60	24.03	8	21.1	3.44	3.67	100	11	1	3	1260	1740	2	5	3	1	0	1	0
Xifeng Zhao	67	2	823873	0	0	0	0	0	0	16	2	16	0	104	103	1.00971	4.46	1.44	1.36	2.63	0.47	1.49	0.74	18.3	0.83	0	2	25	0	153	64	27.34	7.8	5.7	1.62	6.41	100	12	3	3	1290	1860	1	8	2	1	0	2	8
Zhanjie Shen	73	1	1055431	0	0	0	0	0	0	1	1	0	0	100	113	0.884956	3.97	1.27	0.92	2.89	0.16	1	0.87	13.5	0.89	0	2	20	2	170	78	26.99	8.2	11.6	4	7.76	100	4	1	1	1290	1860	0	9.5	1	1	0	0	1
Yucheng Liu	19	1	1054717	0	0	0	0	0	0	0	0	0	0	78	87	0.896552	3.41	0.82	0.92	2.28	0.21	0.79	0.72	12.5	0.54	0	1	0	0	113	73	19.59	14.6	9	2.34	5.84	100	3	1	1	1320	1770	0	7.5	0	1	0	0	1
Yusheng Liu	66	1	1054303	30	20	20	36	175	10	10	3	1	1	80	90	0.888889	5.16	0.87	1.51	3.57	0.08	1.32	1.09	14.8	0.89	0	2	20	4	168	68	24.09	10.6	8.2	2.27	6.22	75	4	1	2	1320	1800	0	7.5	0	1	0	0	0
Shuping Feng	65	1	1011098	20	10	0	8	100	4	0	0	1	0	82	92	0.891304	4.16	0.62	1.54	2.61	0.17	1.46	0.68	10.5	0.75	1	2	15	0	173	69	23.05	6.3	5	0.4	4.71	100	7	2	2	1360	1800	1	7	0	1	1	0	1
Guiqing Yuan	71	1	924524	0	0	0	0	0	0	0	0	0	0	97	104	0.932692	3.98	0.93	1.1	2.81	0.07	1.1	0.87	10.2	0.71	0	2	25	0	174	83	27.41	8.2	7	1.42	7.99	100	4	1	1	1365	1890	0	8.75	0	1	0	1	0
Jinlu Ma	62	1	975771	0	0	0	0	0	0	20	3	0	0	95	104	0.913462	5.54	1.12	1.45	3.82	0.27	1.53	1.05	8.7	0.72	1	2	20	0	168	78	27.64	9			13.68	100	7	2	0	1260	1785	0	7.25	2	2	0	2	0
Changzhou Qiu	83	1	686208	0	0	0	0	0	0	18	3	0	0	92	97	0.948454	3.92	1.88	0.82	2.71	0.39	0.83	0.82	18	1.1	0	2	60	1	170	72	24.9				6.79	100	6	1	2	1350	1710	1	6	0	2	0	0	1
Zijuan Pan	39	2	696760	0	0	0	0	0	0	0	0	0	0	93	98	0.94898	5.82	2.05	1.45	4.11	0.26	1.52	1.24	11	0.5	1	2	1	0	156	76	31.23	9.4	5	2.87	12.9	100	5	1	0	1320	1860	0	9	0	1	0	3	1
Yuxia Wang	64	2	587524	0	0	0	0	0	0	32	3	0	7	82	94	0.87234	2.86	1.06	1.1	1.4	0.36	1.3	0.47	8.9	0.86	0	2	29	1	170	72	24.9	6.3	7.7	1.8	5.26	100	4	1	2	1350	1800	0	7.5	0	1	0	0	2
Jianying Li	62	2	1054173	0	0	0	0	0	0	7	1	0	0	92	97	0.948454	4.74	1.36	1.18	3.26	0.3	1.21	0.93	12.7	1.2	1	2	15	0	155	60	25	7.6	20.2	10.36	11.54	100	7	1	3	1500	1890	1	6.5	1	1	0	0	1
Liping Song	34	2	785852	0	0	0	0	0	0	0.17	2	0	0	97	106	0.915094	6.66	3.78	1.68	4.34	0.14	1.33	0.75	10.8	1.2	0	2	0.17	0	165	85	31.2	10.5	19.4	10.7	12.48	100	9	2	1	1440	1810	1	6.1	0	1	1	3	2
Xianyou Li	51	1	1050404	0	0	0	0	0	0	0	0	0	0	79	89	0.88764	4.01	1.25	1.03	2.47	0.51	1.07	0.74	9.1	0.69	0	2	0	0	170	64	22.1	8.5	11.1	6.6	13.33	100	1	0	0	1324	1815	0	8.2	0	1	0	0	2
Shuangxue Li	70	1	1050756	20	60	0	0	0	0	0	0	0	0	97	100	0.97	4.94	1.09	1.18	3.57	0.19	0.96	1.19	9.5	0.66	0	2	12	4	170	73	25.35	11.1			13.87	100	1	0	0	1270	1740	0	7.8	0	1	0	0	2
Jianyong Lv	56	1	1018745	30	20	0	0	0	0	5	2	0	0	97	101	0.960396	4.83	2.29	1.1	3	0.82	1.34	1.98	21.5	0.94	0	1	0.25	0	176	88	28.4	9.7	5.7	3.85	15	100	2	0	1	1410	1860	0	7.5	0	1	0	0	1
Zhanjun Wang	52	1	1052178	0	0	0	0	0	0	0	0	0	0	100	89	1.1236	6.34	4.57	0.81	4.63	0.9	0.68	1.55	15	5.38	0	2	20	4	168	80	28.3	6.3			12.49	65	7	0	2	1270	1800	0	8.8	0	2	0	3	25
Yacong Ma	52	2	658143	0	0	0	0	0	0	20	3	0	0	88	99	0.888889	7.14	1.31	1.18	4.91	0.43	1.25	0.88	12.8	1.2	1	2	0.5	0	157	61	24.7	7.5	5.2	1.664	7.2	100	1	0	0	1265	1800	0	8.9	0	1	0	0	0
Fengying Dong	88	2	1051988	0	0	0	0	0	0	20	3	0	0	85	91	0.934066	5.09	1.09	1.34	3.34	0.35	1.26	1.39	14.5	1.09	0	1	20	1	152	47	20.3	8.5			15.28	100	4	2	0	1291	1770	0	6	0	2	0	0	0
Qingzhen Xue	73	2	1052084	0	0	0	0	0	0	0.75	3	0	0	78	87	0.896552	7.39	1.56	1.18	4.91	0.62	1.25	1.51	12.8	1.2	0	2	8	0	158	51	20.4	9.2			11.77	100	5	0	0	1295	1800	0	8.5	0	2	1	2	22
Shijing Li	66	1	1053262	0	0	0	0	0	0	28	3	0	0	79	82	0.963415	5.13	1.8	1.17	3.52	0.44	1.31	1.09	10.4	1.2	1	2	14	1	172	65	22	6.9			5.86	100	4	1	0	1320	1620	2	8.8	0	1	0	0	0
Qiuxia Fu	68	2	1053229	0	0	0	0	0	0	5	2	0	0	84	94	0.893617	3.9	1.53	1.08	2.22	0.6	1.3	0.72	10.5	0.7	0	2	14	0	160	57	22.2	6.4	3.5	0.75	4.84		5	1	1	1380	1830	0	7.5	0	1	0	2	0
Zhongyi Liu	67	1	634700	0	0	0	0	0	0	20	3	6	20	104	102	1.01961	2.97	0.89	0.95	1.89	0.13	1.11	0.6	11.3	0.68	1	2	2	2	178	82	25.88	7.7			6.01	100	2	0	0	1320	1920	0	8	0	1	0	1	21
Miaoyun Pan	58	1	571658	40	30	0	40	0.8	0	2	2	0	0	92	100	0.92	4.64	0.8	1.18	3.24	0.22	1.18	0.91	13.9	0.6	1	2	2	0	172	78	26.37	9.5	10.4	4.98	10.78	100	14	3	3	1380	1800	1	7	0	1	3	3	7
Jianguo Zhao	60	1	1054580	40	60	0	0	0	0	25	2	1	0	113	117	0.965812	2.55	1.66	0.91	1.37	0.27	1.22	0.39	32	0.87	0	2	10	0	177	94	30	9.1	10.6	4.07	8.64	100	9	2	3	1610	2040	0	7.5	0	2	0	2	2
Jianfang Han	66	2	740832	0	0	0	0	0	0	0	0	0	0	99	103	0.961165	6.16	1.91	1.49	4.03	0.64	1.6	1.16	11	0.72	0	2	13	0	156	64	26.3	11	9.3	4.42	10.7	100	13	1	3	1830	1980	3	2.5	3	3	0	1	2
Jun Si	45	1	1049059	0	0	0	20	500		0.04	2	0	0	115	112	1.02679	5.1	2.05	1.35	3.14	0.61	1.74	0.96	9.7	0.73	0	2	8	0	176	107	34.5	8.6	14.4	4.85	7.6	100	10	2	2	1410	1860	0	7.5	0	2	0	3
Zhenshan Zhang	79	1	1052693	10	12	0	0	0	0	10	2	0	0	87	98	0.887755	4.4	1.24	1.18	2.62	0.6	1.25	0.82	13.9	1.05	1	2	10	1	170	80	27.68				5.55	100	8	2	3	1260	1860	0	9.5	0	2	1	3	9
Shengqiao Meng	48	2	931819	0	0	0	0	0	0	1	3	2	0	88	97	0.907216	2.99	0.77	0.86	2.02	0.11	0.95	0.63	7.4	0.51	0	2	10	0	160	69	26.95	7	17	4.54	6.01	100	3	1	1	1380	1830	0	7.5	0	1	0	0	1
Yibo Liu	37	1	1047429	0	0	0	0	0	0	0	0	0	0	92	90	1.02222	3.57	0.61	1.55	1.78	0.24	1.58	0.52	10.2	0.75	0	1	1	0	175	92	30	5.8	12.6	5.32	9.5	100	0	0	0	1380	1860	0	7.5	0	0	0	0	0
Aihong Du	42	2	1046613	0	0	0	0	0	0	0	0	0	0	83	106	0.783019	2.8	0.61	1.16	1.54	0.1	1.11	0.45	12.8	1.2	0	2	10	0	157	73	29.6	7.9	25	10.49	9.44	100	3	1	0	1360	1830	0	7.38	0	1	0	1	1
Dandan Yang	30	2	1024279	0	0	0	0	0	0	0	0	0	0	95	100	0.95	7.37	3.07	1.12	5.71	0.15	1.29	1.21	10	0.55	1	2	0.08	0	162	72	27.43	11	6	5.7	21.38	100	1	0	1	1380	1860	0	7	0	1	0	2	1
Baoan Gu	53	1	1062773	0	0	0	35	0	0	2	2	0	0	95	103	0.92233	4.94	6.19	2.66	0.81	1.47	1.16	0.8	12.8	1.2	0	2	2	0	168	74	26.22	9.8	4.2	2.28	12.24	100	6	1	1	1310	1800	1	7	0	1	0	2	20
[truncated: 24 more columns]
