# Supplementary material for: Sleep disturbance exacerbates atherosclerosis in type 2 diabetes mellitus
Source: Front Cardiovasc Med. 2023 Dec 1;10:1267539. doi: 10.3389/fcvm.2023.1267539 (PMC10722146; doi:10.3389/fcvm.2023.1267539)
Supplement: Supplementary file 2 [file Table2.xlsx]

## Sheet: Sheet1
相关性
		Age	Sex	Hospital number	Smoking history(year)	Number of cigarettes smoked per day	Already quit smoking time (year)	History of drinking (year)	Daily alcohol intake/g	Quit alcohol (year)	History of hypertension (years)	Hypertension grading	History of coronary heart disease (years)	History of cerebral infarction (years)	Abdominal circumference(cm)	Hip circumference(cm)	Waist-to-hip ratio	Total cholesterol(mmol/L)	Triglyceride(mmol/L)	HDL cholesterol(mmol/L)	Low density lipoprotein cholesterol(mmol/L)	Very low density lipoprotein cholesterol(mmol/L)	Apolipoprotein A(g/L)	Apolipoprotein B(g/L)	Homocysteine (μmol/L)	Cystatin (mg/L)	Fatty liver	Diabetes grading	Duration of diabetes (years)	Wagner scale for Diabetic feet	Height (cm)	Body weight (Kg)	BMI（Kg/m2）	Glycosylated hemoglobin level (%)	Fasting insulin (mIU/L)	Insulin resistance index	Fasting blood glucose (mmol/L)	ADL score	Pittsburgh sleep score(PSQI)	Sleep quality(PSQI)	bedtime(PSQI)	Time to sleep (PSQI)(minutes)	Wake time +1440(PSQI)	Sleep time(PSQI)	Sleep duration(PSQI)	Sleep efficiency(PSQI)	Sleep disorder(PSQI)	Hypnotic drug(PSQI)	Daytime dysfunction(PSQI)
Age	Pearson correlation	1	0.0667157	-0.0506705	0.112174	0.0810171	0.0615122	-0.0448512	-0.00894438	0.0589869	.479**	.433**	.365**	0.159692	-0.0282329	-0.102692	0.0963668	-0.200717	-.240*	0.00875139	-0.152346	0.0969864	0.0663675	-0.0788822	-0.0486197	0.13016	-0.118367	.300**	.524**	.284*	0.0635921	-.427**	-.350**	-0.0144074	-0.0223842	-0.107481	-0.0868608	-0.104473	.284*	.222*	.292**	-0.17085	-0.0483303	0.118725	-0.0704659	.334**	.317**	0.180059	-0.143378
	Sig.（Double tail）		0.556541	0.655334	0.321853	0.474974	0.587793	0.692809	0.937642	0.605589	7.11541e-06	6.09969e-05	0.000878287	0.157083	0.803672	0.364699	0.395132	0.0761169	0.0329959	0.940598	0.185935	0.407799	0.574242	0.504095	0.691572	0.317403	0.305229	0.00692116	5.94224e-07	0.0105784	0.575206	7.73081e-05	0.00146111	0.900369	0.857312	0.386641	0.4436	0.369109	0.010822	0.0474171	0.00862185	0.129711	0.670309	0.294218	0.534521	0.00242978	0.00419972	0.109989	0.204513
	Number of cases	80	80	80	80	80	80	80	79	79	80	80	80	80	80	80	80	79	79	75	77	75	74	74	69	61	77	80	80	80	80	80	80	78	67	67	80	76	80	80	80	80	80	80	80	80	80	80	80
Sex	Pearson correlation	0.0667157	1	-.239*	-.447**	-.389**	-0.160451	-.360**	-0.176678	-0.184212	0.0382992	0.13812	0.157078	-0.0061491	-0.0895032	-0.00846844	-0.129988	0.0948008	-0.143119	0.0877203	0.110793	-0.143032	.279*	-0.0432737	-.408**	0.156282	-0.00981809	0.0135832	0.0832949	-0.155513	-.596**	-.382**	0.0929852	-0.0858216	.359**	.302*	-0.0501791	0.185001	0.00194134	-0.152863	-0.0148234	0.0514305	0.114528	-0.0199258	0.0306864	0.0729731	0.188166	-0.109356	-0.0402168
	Sig.（Double tail）	0.556541		0.0330134	3.2242e-05	0.000357272	0.155095	0.00104555	0.119329	0.104129	0.735898	0.221782	0.164075	0.956828	0.429803	0.94057	0.250459	0.405944	0.208291	0.45424	0.337426	0.220878	0.0159687	0.714299	0.000503178	0.22907	0.932463	0.904811	0.462605	0.168371	5.35375e-09	0.000476	0.412002	0.455004	0.00289247	0.0129384	0.658467	0.109617	0.986364	0.175831	0.896167	0.650499	0.311738	0.860739	0.786998	0.520044	0.0946259	0.334237	0.723195
	Number of cases	80	80	80	80	80	80	80	79	79	80	80	80	80	80	80	80	79	79	75	77	75	74	74	69	61	77	80	80	80	80	80	80	78	67	67	80	76	80	80	80	80	80	80	80	80	80	80	80
Hospital number	Pearson correlation	-0.0506705	-.239*	1	0.0946585	0.102357	0.0805359	-0.0160353	-0.00813906	0.0702529	-0.199849	-0.0963408	0.0471736	-0.146499	-0.134251	-0.177458	0.0279693	-0.0181092	0.0591271	0.0448161	-0.0592542	0.0790533	-0.0806563	0.0295513	0.161791	0.183936	-.258*	-0.10206	-0.188945	0.173719	0.0418106	-0.0902218	-0.193286	0.0574571	-0.129505	-0.0241889	0.195614	0.00329436	-0.0895589	0.00936754	-0.046921	-0.0895071	-0.146512	0.00402041	-0.0178537	-0.023684	-.254*	-0.172576	-0.0499319
	Sig.（Double tail）	0.655334	0.0330134		0.403603	0.366275	0.477609	0.887731	0.943247	0.538403	0.0755118	0.395261	0.677758	0.19473	0.235125	0.115308	0.805469	0.874137	0.60473	0.702615	0.608721	0.500198	0.494523	0.802636	0.184127	0.155896	0.0234579	0.367671	0.0932423	0.123297	0.712694	0.426094	0.0858264	0.617309	0.296254	0.845944	0.0820469	0.977468	0.429515	0.934274	0.679389	0.429784	0.194691	0.971766	0.875097	0.834814	0.0228939	0.125824	0.660045
	Number of cases	80	80	80	80	80	80	80	79	79	80	80	80	80	80	80	80	79	79	75	77	75	74	74	69	61	77	80	80	80	80	80	80	78	67	67	80	76	80	80	80	80	80	80	80	80	80	80	80
Smoking history(year)	Pearson correlation	0.112174	-.447**	0.0946585	1	.738**	.282*	.323**	0.163026	.309**	0.0331265	0.063522	-0.137148	-0.113025	0.0598597	0.0820939	-0.0257505	-0.131817	-0.0554243	-0.0858612	-0.113044	-0.132923	-0.163325	-0.0424458	.366**	-0.0932939	-0.0468515	0.0254022	-0.0904652	0.170689	.402**	0.152425	-0.0956602	-0.0246501	-0.214017	-.254*	-0.155887	0.0165244	0.213659	.273*	.275*	0.201062	0.190608	0.0281257	-0.0469747	0.00466045	-0.0327436	.416**	0.16714
	Sig.（Double tail）	0.321853	3.2242e-05	0.403603		6.09172e-15	0.0113765	0.00344146	0.151134	0.00552015	0.770509	0.575628	0.225083	0.318173	0.597882	0.469104	0.820632	0.246864	0.627575	0.463897	0.32764	0.255595	0.164405	0.719537	0.00198504	0.474525	0.685758	0.823019	0.424842	0.130078	0.000215014	0.177087	0.398623	0.830374	0.0820264	0.0381193	0.167339	0.887334	0.0570426	0.0141589	0.013615	0.0737181	0.0903442	0.804402	0.679043	0.967273	0.77309	0.000122089	0.138377
	Number of cases	80	80	80	80	80	80	80	79	79	80	80	80	80	80	80	80	79	79	75	77	75	74	74	69	61	77	80	80	80	80	80	80	78	67	67	80	76	80	80	80	80	80	80	80	80	80	80	80
Number of cigarettes smoked per day	Pearson correlation	0.0810171	-.389**	0.102357	.738**	1	0.165648	.276*	0.0526049	0.165491	0.0822932	0.00953053	-0.114677	-0.101372	0.178922	0.16926	0.052773	-0.0941572	-0.0417743	-0.129687	-0.0513738	-0.0862663	-0.200786	0.0305188	.334**	-0.0983846	-0.0407484	0.0409901	-0.0628841	0.205183	.324**	.242*	0.0510351	0.108518	-0.147214	-0.157867	-0.0276536	0.034306	0.0206897	0.0909735	0.124266	0.100489	0.1203	-0.1154	0.0671309	-0.0898546	-0.0180725	.241*	0.00460869
	Sig.（Double tail）	0.474974	0.000357272	0.366275	6.09172e-15		0.141983	0.0132813	0.645208	0.144967	0.468023	0.933133	0.311106	0.37093	0.11229	0.133373	0.641995	0.409153	0.714709	0.267454	0.657243	0.461783	0.0862838	0.796312	0.00509929	0.450643	0.724941	0.718093	0.579476	0.0678797	0.003377	0.0302641	0.653012	0.344286	0.234515	0.201991	0.807622	0.768603	0.855456	0.422234	0.272098	0.375132	0.287816	0.308043	0.554081	0.427987	0.873579	0.0312708	0.967636
	Number of cases	80	80	80	80	80	80	80	79	79	80	80	80	80	80	80	80	79	79	75	77	75	74	74	69	61	77	80	80	80	80	80	80	78	67	67	80	76	80	80	80	80	80	80	80	80	80	80	80
Already quit smoking time (year)	Pearson correlation	0.0615122	-0.160451	0.0805359	.282*	0.165648	1	.453**	.307**	.918**	0.0285026	0.121602	-0.042913	-0.00671229	-0.113733	-0.0963846	-0.0689086	0.0589389	-0.0995829	0.144116	0.0844399	-0.10116	0.0332552	0.0615121	0.0229485	-0.0318517	-0.104337	0.0430239	0.0886412	.316**	0.0868978	-0.000172646	-0.0586434	0.1146	-0.0664899	-0.108442	-0.104914	-.334**	-0.0248336	0.00831084	0.0913162	-0.0612107	-0.121891	-0.00424995	-0.0320228	-0.0659282	-0.0230513	-0.0174116	-0.0817751
	Sig.（Double tail）	0.587793	0.155095	0.477609	0.0113765	0.141983		2.41893e-05	0.0059015	1.1148e-32	0.801835	0.282591	0.705461	0.952879	0.315131	0.395045	0.543612	0.605883	0.382567	0.217364	0.465303	0.387819	0.778496	0.602623	0.85153	0.807475	0.366502	0.704735	0.434277	0.00434327	0.443405	0.998787	0.605357	0.317759	0.592931	0.382385	0.354358	0.00316542	0.826918	0.941674	0.420481	0.589629	0.281438	0.970154	0.777955	0.561219	0.839167	0.878166	0.470838
	Number of cases	80	80	80	80	80	80	80	79	79	80	80	80	80	80	80	80	79	79	75	77	75	74	74	69	61	77	80	80	80	80	80	80	78	67	67	80	76	80	80	80	80	80	80	80	80	80	80	80
History of drinking (year)	Pearson correlation	-0.0448512	-.360**	-0.0160353	.323**	.276*	.453**	1	.410**	.486**	-0.137943	0.0514926	-0.0925405	-0.0781772	0.0179852	0.0610338	-0.0720242	0.053777	0.0589084	.325**	-0.0521131	0.0534162	0.0326506	0.0692636	0.133076	-0.105123	0.084472	0.0964767	-0.118833	0.0094888	.244*	0.202183	0.0579762	0.0420086	-0.182858	-0.19913	-0.0436506	-0.0752135	0.0366363	0.0917663	0.0863713	-0.109645	-0.201342	-0.0332807	0.0236167	-0.154475	-0.0298853	0.160972	0.063548
	Sig.（Double tail）	0.692809	0.00104555	0.887731	0.00344146	0.0132813	2.41893e-05		0.000176244	5.50601e-06	0.22238	0.650105	0.414252	0.490641	0.874184	0.590706	0.5255	0.637853	0.606069	0.00450538	0.652626	0.648999	0.782423	0.557614	0.275682	0.420074	0.465132	0.394591	0.293776	0.933425	0.029367	0.0720918	0.609475	0.714976	0.138578	0.106203	0.700636	0.518445	0.746971	0.418184	0.446182	0.332953	0.0733093	0.76947	0.835277	0.171266	0.792432	0.153741	0.575471
	Number of cases	80	80	80	80	80	80	80	79	79	80	80	80	80	80	80	80	79	79	75	77	75	74	74	69	61	77	80	80	80	80	80	80	78	67	67	80	76	80	80	80	80	80	80	80	80	80	80	80
Daily alcohol intake/g	Pearson correlation	-0.00894438	-0.176678	-0.00813906	0.163026	0.0526049	.307**	.410**	1	.447**	-0.105727	-0.0995216	-0.0487232	-0.0439023	.238*	0.208376	0.0935146	0.0788401	-0.0595561	0.102324	0.0662882	-0.00684807	0.187434	0.0445759	-0.0334024	-0.0277577	-0.0563812	0.0486214	-0.0351922	-0.0300342	.243*	.342**	0.175994	-0.143004	-0.0661337	-0.106355	-0.108452	0.00572468	0.0927903	0.0198777	0.0878784	-0.0306042	-.286*	0.0938674	-0.123664	-0.100332	0.139281	-0.04681	0.192309
	Sig.（Double tail）	0.937642	0.119329	0.943247	0.151134	0.645208	0.0059015	0.000176244		4.16109e-05	0.353745	0.382861	0.669807	0.700847	0.0345417	0.0653512	0.412372	0.492635	0.604491	0.385657	0.5694	0.953823	0.112307	0.708055	0.786843	0.833256	0.628557	0.670458	0.758155	0.79274	0.0305939	0.00200533	0.120789	0.214711	0.597787	0.395359	0.341406	0.961123	0.416018	0.861961	0.441227	0.788897	0.0105694	0.410603	0.277565	0.378979	0.220877	0.682063	0.0895226
	Number of cases	79	79	79	79	79	79	79	79	78	79	79	79	79	79	79	79	78	78	74	76	74	73	73	68	60	76	79	79	79	79	79	79	77	66	66	79	75	79	79	79	79	79	79	79	79	79	79	79
Quit alcohol (year)	Pearson correlation	0.0589869	-0.184212	0.0702529	.309**	0.165491	.918**	.486**	.447**	1	-0.0368874	0.0216028	-0.0468246	-0.0159608	-0.106418	-0.065678	-0.101409	0.0675321	-0.120752	0.204471	0.0874477	-0.10445	0.118783	0.0451236	0.0122648	-0.041983	-0.0433493	0.0491183	0.0917363	.263*	0.132274	0.0551634	-0.0348816	0.00567984	-0.111315	-0.161645	-0.136667	-.294*	-0.012544	0.0387111	0.104751	-0.0337326	-0.163915	-0.0102473	-0.0461298	-0.109254	-0.0113022	0.00312934	-0.0659525
	Sig.（Double tail）	0.605589	0.104129	0.538403	0.00552015	0.144967	1.1148e-32	5.50601e-06	4.16109e-05		0.746887	0.850115	0.681969	0.888968	0.350592	0.56524	0.373856	0.556889	0.292298	0.0805523	0.452558	0.375812	0.316869	0.704632	0.920926	0.750107	0.708149	0.667288	0.421356	0.0190796	0.245216	0.629198	0.760225	0.960899	0.373565	0.194748	0.229748	0.0104898	0.912631	0.734825	0.358232	0.767897	0.148889	0.928581	0.68644	0.337829	0.921251	0.978164	0.563612
	Number of cases	79	79	79	79	79	79	79	78	79	79	79	79	79	79	79	79	78	78	74	76	74	73	73	68	60	77	79	79	79	79	79	79	77	66	66	79	75	79	79	79	79	79	79	79	79	79	79	79
History of hypertension (years)	Pearson correlation	.479**	0.0382992	-0.199849	0.0331265	0.0822932	0.0285026	-0.137943	-0.105727	-0.0368874	1	.653**	.401**	.259*	0.0987261	-0.00725708	0.169817	-0.160089	-0.0556383	-0.0622971	-0.153636	0.118405	0.0480031	-0.186001	0.0532719	0.138461	0.149745	0.0901509	.408**	0.155121	-0.00939308	-0.119479	-0.07436	0.0268391	-0.0660257	-0.0419767	-0.0500083	0.00200803	0.174295	0.216119	.227*	0.0171003	0.0724048	0.00447593	-0.0705921	0.199573	0.204882	0.13416	-0.128158
	Sig.（Double tail）	7.11541e-06	0.735898	0.0755118	0.770509	0.468023	0.801835	0.22238	0.353745	0.746887		5.26608e-11	0.000229432	0.0202576	0.383609	0.949059	0.132081	0.158738	0.626245	0.595444	0.182192	0.311654	0.684638	0.112586	0.663755	0.287247	0.193651	0.42646	0.000171356	0.169461	0.934095	0.291141	0.512122	0.815566	0.595521	0.735908	0.659558	0.986265	0.122039	0.0541758	0.0427695	0.880328	0.523308	0.968568	0.533788	0.0759236	0.068293	0.235446	0.257249
	Number of cases	80	80	80	80	80	80	80	79	79	80	80	80	80	80	80	80	79	79	75	77	75	74	74	69	61	77	80	80	80	80	80	80	78	67	67	80	76	80	80	80	80	80	80	80	80	80	80	80
Hypertension grading	Pearson correlation	.433**	0.13812	-0.0963408	0.063522	0.00953053	0.121602	0.0514926	-0.0995216	0.0216028	.653**	1	0.200272	.270*	-0.0264731	-0.098858	0.0825787	-0.158454	-0.193005	0.0390712	-0.164231	-0.062348	-0.00612578	-0.165941	-0.0887917	0.212123	0.101188	0.0313785	.330**	0.203664	-0.0422204	-.258*	-0.179421	0.0473007	0.0367502	-0.0911305	-0.174363	-0.0130654	0.032529	0.129504	0.124797	-0.124165	-0.083228	-0.0919938	0.0666797	0.0236078	0.133173	0.128694	-0.146193
	Sig.（Double tail）	6.09969e-05	0.221782	0.395261	0.575628	0.933133	0.282591	0.650105	0.382861	0.850115	5.26608e-11		0.0748812	0.0152572	0.815686	0.382971	0.466475	0.163092	0.0883465	0.739278	0.153504	0.595143	0.958689	0.157656	0.468133	0.100757	0.381222	0.782311	0.0028053	0.0699861	0.710002	0.0209686	0.111276	0.680901	0.767801	0.463299	0.121892	0.910809	0.774537	0.252241	0.270042	0.272494	0.462965	0.417026	0.556754	0.835338	0.23894	0.255247	0.195674
	Number of cases	80	80	80	80	80	80	80	79	79	80	80	80	80	80	80	80	79	79	75	77	75	74	74	69	61	77	80	80	80	80	80	80	78	67	67	80	76	80	80	80	80	80	80	80	80	80	80	80
History of coronary heart disease (years)	Pearson correlation	.365**	0.157078	0.0471736	-0.137148	-0.114677	-0.042913	-0.0925405	-0.0487232	-0.0468246	.401**	0.200272	1	0.0759587	0.1208	0.0635567	0.114405	0.00603877	0.0714068	0.0727581	-0.0358782	.441**	.231*	-0.0613763	0.143474	0.0830824	-0.0285624	0.0884836	0.0370443	0.0632311	-0.0976264	-0.0802596	0.0121743	0.045646	0.044221	0.195018	0.160794	-0.0117254	.327**	.224*	.236*	0.0647305	0.142051	0.0369238	-0.210815	.400**	.230*	0.0152086	0.121704
	Sig.（Double tail）	0.000878287	0.164075	0.677758	0.225083	0.311106	0.705461	0.414252	0.669807	0.681969	0.000229432	0.0748812		0.503068	0.285802	0.575419	0.312264	0.957876	0.531735	0.535031	0.756728	7.47431e-05	0.0479029	0.603426	0.239552	0.524404	0.805229	0.435098	0.744249	0.577382	0.388954	0.479126	0.914646	0.691491	0.722345	0.11377	0.154203	0.919924	0.00308806	0.0460986	0.0348778	0.56837	0.208777	0.745053	0.0605093	0.000237564	0.0404575	0.893484	0.282186
	Number of cases	80	80	80	80	80	80	80	79	79	80	80	80	80	80	80	80	79	79	75	77	75	74	74	69	61	77	80	80	80	80	80	80	78	67	67	80	76	80	80	80	80	80	80	80	80	80	80	80
History of cerebral infarction (years)	Pearson correlation	0.159692	-0.0061491	-0.146499	-0.113025	-0.101372	-0.00671229	-0.0781772	-0.0439023	-0.0159608	.259*	.270*	0.0759587	1	0.169727	0.0365884	.228*	-.283*	-0.140016	-0.10325	-.249*	-0.0657834	-0.0767904	-.252*	-0.0208505	-0.0488145	0.079328	0.0674707	0.0989242	.286*	0.130046	0.036045	-0.0300682	-0.164313	-0.0043428	-0.0561174	-0.0638276	-0.221697	-0.138863	-0.134766	-0.0301285	-0.0941448	0.000937862	-0.121798	0.0693431	-0.107319	-0.0324966	-0.0805836	-0.125881
	Sig.（Double tail）	0.157083	0.956828	0.19473	0.318173	0.37093	0.952879	0.490641	0.700847	0.888968	0.0202576	0.0152572	0.503068		0.132288	0.747291	0.0419983	0.0115681	0.218425	0.378042	0.0291399	0.574975	0.515504	0.0304145	0.86497	0.70871	0.492841	0.552073	0.38265	0.0100179	0.250247	0.750921	0.79119	0.150565	0.972177	0.651952	0.573789	0.0542661	0.21928	0.233317	0.790781	0.406171	0.993412	0.281808	0.541068	0.343371	0.774756	0.477348	0.265869
	Number of cases	80	80	80	80	80	80	80	79	79	80	80	80	80	80	80	80	79	79	75	77	75	74	74	69	61	77	80	80	80	80	80	80	78	67	67	80	76	80	80	80	80	80	80	80	80	80	80	80
Abdominal circumference(cm)	Pearson correlation	-0.0282329	-0.0895032	-0.134251	0.0598597	0.178922	-0.113733	0.0179852	.238*	-0.106418	0.0987261	-0.0264731	0.1208	0.169727	1	.813**	.551**	0.0422002	.223*	-0.0455234	0.0282909	0.0646065	0.0922531	0.0705781	0.153572	-0.0352956	0.0632622	0.142078	0.0219679	0.0435549	0.200465	.640**	.699**	-0.0181458	-0.00624787	0.136981	0.166255	-0.150577	0.178785	0.0792747	0.179316	.223*	.277*	0.00428896	-0.0530168	0.0683802	.264*	0.0309974	.245*
	Sig.（Double tail）	0.803672	0.429803	0.235125	0.597882	0.11229	0.315131	0.874184	0.0345417	0.350592	0.383609	0.815686	0.285802	0.132288		5.11119e-20	1.21055e-07	0.711927	0.0486699	0.698147	0.807045	0.581848	0.434362	0.550143	0.207723	0.787123	0.584659	0.20869	0.846632	0.701262	0.0745959	1.68254e-10	5.40447e-13	0.874705	0.95998	0.269004	0.140507	0.194165	0.112569	0.484555	0.111488	0.0463538	0.0129322	0.969881	0.640455	0.546714	0.017777	0.78489	0.0284171
	Number of cases	80	80	80	80	80	80	80	79	79	80	80	80	80	80	80	80	79	79	75	77	75	74	74	69	61	77	80	80	80	80	80	80	78	67	67	80	76	80	80	80	80	80	80	80	80	80	80	80
Hip circumference(cm)	Pearson correlation	-0.102692	-0.00846844	-0.177458	0.0820939	0.16926	-0.0963846	0.0610338	0.208376	-0.065678	-0.00725708	-0.098858	0.0635567	0.0365884	.813**	1	-0.0357411	0.0868873	0.178668	-0.0281873	0.0602321	0.087995	0.116375	0.0791002	0.186361	-0.209906	0.170254	0.122856	-0.127568	-0.161922	0.149157	.658**	.762**	-0.0700915	0.032255	0.159339	0.14364	0.0667747	0.0573669	-0.021593	0.0535085	.224*	.301**	-0.152442	-0.050544	0.00936682	0.185127	0.0533413	0.202808
	Sig.（Double tail）	0.364699	0.94057	0.115308	0.469104	0.133373	0.395045	0.590706	0.0653512	0.56524	0.949059	0.382971	0.575419	0.747291	5.11119e-20		0.752953	0.446416	0.115158	0.810286	0.602811	0.452822	0.323441	0.502914	0.125223	0.104452	0.138775	0.277621	0.259464	0.151295	0.186666	3.21089e-11	2.26488e-16	0.542002	0.795545	0.197765	0.203678	0.566563	0.613246	0.849218	0.637355	0.0461563	0.00671961	0.177039	0.65614	0.934279	0.100174	0.638409	0.0711969
	Number of cases	80	80	80	80	80	80	80	79	79	80	80	80	80	80	80	80	79	79	75	77	75	74	74	69	61	77	80	80	80	80	80	80	78	67	67	80	76	80	80	80	80	80	80	80	80	80	80	80
Waist-to-hip ratio	Pearson correlation	0.0963668	-0.129988	0.0279693	-0.0257505	0.052773	-0.0689086	-0.0720242	0.0935146	-0.101409	0.169817	0.0825787	0.114405	.228*	.551**	-0.0357411	1	-0.0452664	0.135329	-0.0432495	-0.030853	-0.0135245	-0.0235791	0.011232	-0.0193334	.294*	-0.128367	0.0761493	.227*	.322**	0.12823	0.154886	0.121489	0.0664208	-0.0527066	0.0128919	0.0778058	-.359**	.225*	0.167739	.223*	0.0538118	0.0531761	.229*	-0.0151987	0.109657	0.178924	-0.028377	0.128693
	Sig.（Double tail）	0.395132	0.250459	0.805469	0.820632	0.641995	0.543612	0.5255	0.412372	0.373856	0.132081	0.466475	0.312264	0.0419983	1.21055e-07	0.752953		0.692012	0.234387	0.71255	0.789955	0.908316	0.841942	0.924332	0.874712	0.0215312	0.265881	0.501993	0.042708	0.00357748	0.256978	0.170115	0.283043	0.563413	0.671859	0.917532	0.49271	0.00144023	0.0450048	0.136949	0.0462947	0.635446	0.63945	0.0413192	0.893553	0.332899	0.112286	0.80269	0.255252
	Number of cases	80	80	80	80	80	80	80	79	79	80	80	80	80	80	80	80	79	79	75	77	75	74	74	69	61	77	80	80	80	80	80	80	78	67	67	80	76	80	80	80	80	80	80	80	80	80	80	80
Total cholesterol(mmol/L)	Pearson correlation	-0.200717	0.0948008	-0.0181092	-0.131817	-0.0941572	0.0589389	0.053777	0.0788401	0.0675321	-0.160089	-0.158454	0.00603877	-.283*	0.0422002	0.0868873	-0.0452664	1	.485**	.261*	.923**	.378**	0.208953	.807**	0.0478894	-0.118841	0.134929	0.0236698	-.263*	-0.0467305	-0.0480095	0.0574366	0.157262	0.0581428	-0.14923	0.0174306	.276*	-0.0687852	-0.12065	-.230*	-.249*	0.0804708	-0.0829937	-0.17113	0.0049986	-0.166577	0.0714744	-0.0563712	0.204285
	Sig.（Double tail）	0.0761169	0.405944	0.874137	0.246864	0.409153	0.605883	0.637853	0.492635	0.556889	0.158738	0.163092	0.957876	0.0115681	0.711927	0.446416	0.692012		5.86323e-06	0.0239314	6.24808e-33	0.00083393	0.0739931	4.06069e-18	0.695977	0.361656	0.24519	0.835965	0.0191996	0.682574	0.67437	0.615115	0.16632	0.61547	0.231736	0.88952	0.0138031	0.557615	0.289533	0.0412099	0.0266516	0.48082	0.467127	0.131569	0.965127	0.14231	0.531345	0.621698	0.0709373
	Number of cases	79	79	79	79	79	79	79	78	78	79	79	79	79	79	79	79	79	79	75	77	75	74	74	69	61	76	79	79	79	79	79	79	77	66	66	79	75	79	79	79	79	79	79	79	79	79	79	79
Triglyceride(mmol/L)	Pearson correlation	-.240*	-0.143119	0.0591271	-0.0554243	-0.0417743	-0.0995829	0.0589084	-0.0595561	-0.120752	-0.0556383	-0.193005	0.0714068	-0.140016	.223*	0.178668	0.135329	.485**	1	0.099038	.264*	.687**	-0.0350064	.375**	.290*	0.00643719	0.0219165	0.0339498	-0.1799	-0.076848	0.121541	0.170858	0.152774	0.12221	-0.17945	0.0310998	.311**	-0.0236936	0.0821038	-0.088883	0.0490857	0.144775	0.0305063	0.038959	-0.0735261	-0.0773853	-0.0777404	-0.101018	.397**
	Sig.（Double tail）	0.0329959	0.208291	0.60473	0.627575	0.714709	0.382567	0.606069	0.604491	0.292298	0.626245	0.0883465	0.531735	0.218425	0.0486699	0.115158	0.234387	5.86323e-06		0.397905	0.0204464	1.00739e-11	0.767153	0.000981347	0.0157363	0.960731	0.85094	0.766445	0.112632	0.500852	0.285961	0.132193	0.178901	0.289681	0.149376	0.80422	0.00534267	0.840093	0.471932	0.436003	0.667495	0.203019	0.789557	0.73319	0.519595	0.497854	0.495878	0.375711	0.000291946
	Number of cases	79	79	79	79	79	79	79	78	78	79	79	79	79	79	79	79	79	79	75	77	75	74	74	69	61	76	79	79	79	79	79	79	77	66	66	79	75	79	79	79	79	79	79	79	79	79	79	79
HDL cholesterol(mmol/L)	Pearson correlation	0.00875139	0.0877203	0.0448161	-0.0858612	-0.129687	0.144116	.325**	0.102324	0.204471	-0.0622971	0.0390712	0.0727581	-0.10325	-0.0455234	-0.0281873	-0.0432495	.261*	0.099038	1	-0.020516	0.053634	.536**	-0.0422129	-0.180006	-0.0610273	-0.183117	-0.017278	-0.165783	-0.180666	-0.0465078	-0.075222	0.0149095	0.0359429	0.0261898	0.0340012	0.0515376	0.0381913	0.0631966	0.0767263	-0.0865302	0.0410929	-0.211675	0.0676681	-0.188222	0.0402398	0.0212569	-0.0583002	0.152372
	Sig.（Double tail）	0.940598	0.45424	0.702615	0.463897	0.267454	0.217364	0.00450538	0.385657	0.0805523	0.595444	0.739278	0.535031	0.378042	0.698147	0.810286	0.71255	0.0239314	0.397905		0.861309	0.649938	8.44016e-07	0.722889	0.138862	0.640347	0.123645	0.88303	0.155182	0.12087	0.691944	0.521256	0.898974	0.762733	0.837241	0.78968	0.660571	0.751844	0.590132	0.512935	0.460409	0.726304	0.0682902	0.564046	0.105844	0.731769	0.856353	0.619304	0.191874
	Number of cases	75	75	75	75	75	75	75	74	74	75	75	75	75	75	75	75	75	75	75	75	74	74	73	69	61	72	75	75	75	75	75	75	73	64	64	75	71	75	75	75	75	75	75	75	75	75	75	75
Low density lipoprotein cholesterol(mmol/L)	Pearson correlation	-0.152346	0.110793	-0.0592542	-0.113044	-0.0513738	0.0844399	-0.0521131	0.0662882	0.0874477	-0.153636	-0.164231	-0.0358782	-.249*	0.0282909	0.0602321	-0.030853	.923**	.264*	-0.020516	1	0.168095	0.0539757	.800**	0.00541177	-0.104772	0.180357	0.00237856	-0.167565	0.0592901	-0.0754429	0.0300798	0.126054	0.100218	-0.129306	0.00985671	.262*	-0.121469	-0.141727	-0.209556	-.235*	0.0581055	-0.0536689	-0.1691	0.0484266	-0.147406	0.10483	0.0158026	0.0915357
	Sig.（Double tail）	0.185935	0.337426	0.608721	0.32764	0.657243	0.465303	0.652626	0.5694	0.452558	0.182192	0.153504	0.756728	0.0291399	0.807045	0.602811	0.789955	6.24808e-33	0.0204464	0.861309		0.149423	0.647855	1.26997e-17	0.964799	0.421637	0.124118	0.98362	0.145214	0.608504	0.514329	0.795102	0.274663	0.392277	0.304616	0.937886	0.0212905	0.30597	0.218875	0.0673786	0.0396302	0.615697	0.642953	0.141511	0.675774	0.200782	0.364228	0.891499	0.428507
	Number of cases	77	77	77	77	77	77	77	76	76	77	77	77	77	77	77	77	77	77	75	77	75	74	74	69	61	74	77	77	77	77	77	77	75	65	65	77	73	77	77	77	77	77	77	77	77	77	77	77
Very low density lipoprotein cholesterol(mmol/L)	Pearson correlation	0.0969864	-0.143032	0.0790533	-0.132923	-0.0862663	-0.10116	0.0534162	-0.00684807	-0.10445	0.118405	-0.062348	.441**	-0.0657834	0.0646065	0.087995	-0.0135245	.378**	.687**	0.053634	0.168095	1	0.0794621	.343**	.361**	-0.0552358	0.147428	0.0481657	-0.08793	-0.0487939	0.138557	0.0901301	0.0229166	-0.0436963	-0.170679	-0.0479598	0.138481	-0.0617198	0.186991	-0.0463073	0.179864	0.144421	0.0652569	-0.0575667	-0.166813	0.0961174	0.00456396	-0.0777486	.249*
	Sig.（Double tail）	0.407799	0.220878	0.500198	0.255595	0.461783	0.387819	0.648999	0.953823	0.375812	0.311654	0.595143	7.47431e-05	0.574975	0.581848	0.452822	0.908316	0.00083393	1.00739e-11	0.649938	0.149423		0.500956	0.00275279	0.00245938	0.672439	0.216519	0.681542	0.453158	0.677616	0.235815	0.441889	0.845271	0.713565	0.177517	0.706669	0.236073	0.609129	0.108188	0.693205	0.122558	0.216381	0.578045	0.623727	0.152595	0.412033	0.969001	0.507319	0.0314157
	Number of cases	75	75	75	75	75	75	75	74	74	75	75	75	75	75	75	75	75	75	74	75	75	74	74	68	61	72	75	75	75	75	75	75	73	64	64	75	71	75	75	75	75	75	75	75	75	75	75	75
Apolipoprotein A(g/L)	Pearson correlation	0.0663675	.279*	-0.0806563	-0.163325	-0.200786	0.0332552	0.0326506	0.187434	0.118783	0.0480031	-0.00612578	.231*	-0.0767904	0.0922531	0.116375	-0.0235791	0.208953	-0.0350064	.536**	0.0539757	0.0794621	1	-0.0491678	-0.0842272	-0.0660844	0.0206952	0.0887076	-0.152462	-.422**	0.0127689	0.0785475	0.221668	-0.197298	0.0239801	0.0822466	0.00617555	0.210623	0.212566	0.154382	0.0637703	0.160599	-0.0578113	0.0990182	-.301**	0.200806	0.181482	-0.180266	0.202354
	Sig.（Double tail）	0.574242	0.0159687	0.494523	0.164405	0.0862838	0.778496	0.782423	0.112307	0.316869	0.684638	0.958689	0.0479029	0.515504	0.434362	0.323441	0.841942	0.0739931	0.767153	8.44016e-07	0.647855	0.500956		0.679541	0.494675	0.612848	0.863985	0.452301	0.194703	0.000177069	0.914014	0.505912	0.057685	0.0966723	0.850809	0.518214	0.958353	0.08009	0.0690233	0.189074	0.589347	0.171658	0.624662	0.401273	0.00912131	0.0862507	0.121749	0.12431	0.0838059
	Number of cases	74	74	74	74	74	74	74	73	73	74	74	74	74	74	74	74	74	74	74	74	74	74	73	68	61	71	74	74	74	74	74	74	72	64	64	74	70	74	74	74	74	74	74	74	74	74	74	74
Apolipoprotein B(g/L)	Pearson correlation	-0.0788822	-0.0432737	0.0295513	-0.0424458	0.0305188	0.0615121	0.0692636	0.0445759	0.0451236	-0.186001	-0.165941	-0.0613763	-.252*	0.0705781	0.0791002	0.011232	.807**	.375**	-0.0422129	.800**	.343**	-0.0491678	1	0.104547	-0.0964886	0.140418	-0.169238	-0.144982	0.115163	0.00360268	0.0944728	0.136186	0.0747155	-0.18352	-0.0459609	.293*	-0.169831	-0.20677	-.310**	-.241*	0.0100514	-0.0616029	-0.210594	0.11544	-0.205049	0.101701	-0.0544242	-0.0185783
	Sig.（Double tail）	0.504095	0.714299	0.802636	0.719537	0.796312	0.602623	0.557614	0.708055	0.704632	0.112586	0.157656	0.603426	0.0304145	0.550143	0.502914	0.924332	4.06069e-18	0.000981347	0.722889	1.26997e-17	0.00275279	0.679541		0.396181	0.459459	0.242814	0.14945	0.217772	0.328542	0.975697	0.423338	0.247284	0.532786	0.149943	0.720577	0.0112915	0.159855	0.0771323	0.00710512	0.0386487	0.932265	0.602087	0.0717009	0.327369	0.0796808	0.388571	0.645125	0.875159
	Number of cases	74	74	74	74	74	74	74	73	73	74	74	74	74	74	74	74	74	74	73	74	74	73	74	68	61	71	74	74	74	74	74	74	72	63	63	74	70	74	74	74	74	74	74	74	74	74	74	74
Homocysteine (μmol/L)	Pearson correlation	-0.0486197	-.408**	0.161791	.366**	.334**	0.0229485	0.133076	-0.0334024	0.0122648	0.0532719	-0.0887917	0.143474	-0.0208505	0.153572	0.186361	-0.0193334	0.0478894	.290*	-0.180006	0.00541177	.361**	-0.0842272	0.104547	1	-.303*	0.0617602	-0.0103442	-0.112317	-0.0416796	.317**	.312**	0.104488	-0.163423	-0.233255	-0.213241	-0.0546261	0.00291693	0.0373228	0.0668744	0.102737	0.206877	0.0794363	-0.146165	-0.0674975	-0.101582	-0.0853463	-0.0483424	0.181999
	Sig.（Double tail）	0.691572	0.000503178	0.184127	0.00198504	0.00509929	0.85153	0.275682	0.786843	0.920926	0.663755	0.468133	0.239552	0.86497	0.207723	0.125223	0.874712	0.695977	0.0157363	0.138862	0.964799	0.00245938	0.494675	0.396181		0.0175806	0.622277	0.932772	0.358178	0.733827	0.00800133	0.00897017	0.39287	0.186368	0.0754133	0.104889	0.65574	0.981602	0.760771	0.585091	0.400891	0.0880899	0.516455	0.23076	0.581591	0.406236	0.485639	0.693244	0.134469
	Number of cases	69	69	69	69	69	69	69	68	68	69	69	69	69	69	69	69	69	69	69	69	68	68	68	69	61	66	69	69	69	69	69	69	67	59	59	69	65	69	69	69	69	69	69	69	69	69	69	69
Cystatin (mg/L)	Pearson correlation	0.13016	0.156282	0.183936	-0.0932939	-0.0983846	-0.0318517	-0.105123	-0.0277577	-0.041983	0.138461	0.212123	0.0830824	-0.0488145	-0.0352956	-0.209906	.294*	-0.118841	0.00643719	-0.0610273	-0.104772	-0.0552358	-0.0660844	-0.0964886	-.303*	1	0.135311	0.0862476	0.134999	.416**	-0.151001	-0.135574	-0.0046775	0.17761	-0.0571292	-0.0688299	0.0226343	-0.223563	0.0320805	0.03134	0.0364971	-0.0936299	-0.00628921	0.00194543	0.0194936	0.118728	-0.0482714	-0.0448289	-0.00303137
	Sig.（Double tail）	0.317403	0.22907	0.155896	0.474525	0.450643	0.807475	0.420074	0.833256	0.750107	0.287247	0.100757	0.524404	0.70871	0.787123	0.104452	0.0215312	0.361656	0.960731	0.640347	0.421637	0.672439	0.612848	0.459459	0.0175806		0.311188	0.508668	0.299587	0.000859691	0.245384	0.297514	0.97146	0.178372	0.681568	0.62092	0.862538	0.0945838	0.806119	0.81051	0.780055	0.472928	0.961633	0.988128	0.881464	0.362117	0.711809	0.731558	0.981502
	Number of cases	61	61	61	61	61	61	61	60	60	61	61	61	61	61	61	61	61	61	61	61	61	61	61	61	61	58	61	61	61	61	61	61	59	54	54	61	57	61	61	61	61	61	61	61	61	61	61	61
Fatty liver	Pearson correlation	-0.118367	-0.00981809	-.258*	-0.0468515	-0.0407484	-0.104337	0.084472	-0.0563812	-0.0433493	0.149745	0.101188	-0.0285624	0.079328	0.0632622	0.170254	-0.128367	0.134929	0.0219165	-0.183117	0.180357	0.147428	0.0206952	0.140418	0.0617602	0.135311	1	0.0310423	-0.158139	-0.0220287	0.0978331	.235*	.267*	-0.05841	-0.0213198	-0.0227572	-0.0442155	0.0702222	-0.117348	-0.113261	-0.0589813	-0.111402	0.0878785	-.268*	.231*	-0.113743	-0.0269582	-0.00396825	0.0720909
	Sig.（Double tail）	0.305229	0.932463	0.0234579	0.685758	0.724941	0.366502	0.465132	0.628557	0.708149	0.193651	0.381222	0.805229	0.492841	0.584659	0.138775	0.265881	0.24519	0.85094	0.123645	0.124118	0.216519	0.863985	0.242814	0.622277	0.311188		0.788696	0.169556	0.849182	0.397288	0.0399143	0.0187487	0.618643	0.8672	0.858336	0.702588	0.554954	0.30944	0.32671	0.610375	0.334762	0.447261	0.0185733	0.043072	0.324639	0.815971	0.972676	0.533246
	Number of cases	77	77	77	77	77	77	77	76	77	77	77	77	77	77	77	77	76	76	72	74	72	71	71	66	58	77	77	77	77	77	77	77	75	64	64	77	73	77	77	77	77	77	77	77	77	77	77	77
Diabetes grading	Pearson correlation	.300**	0.0135832	-0.10206	0.0254022	0.0409901	0.0430239	0.0964767	0.0486214	0.0491183	0.0901509	0.0313785	0.0884836	0.0674707	0.142078	0.122856	0.0761493	0.0236698	0.0339498	-0.017278	0.00237856	0.0481657	0.0887076	-0.169238	-0.0103442	0.0862476	0.0310423	1	0.178044	0.0887517	0.180036	-0.014785	0.0755405	-0.121274	-.242*	-0.085552	-0.0206552	-0.0694147	0.172007	0.116768	0.120161	-0.0483257	0.00991881	0.117134	-0.0151541	0.155057	0.118168	0.0816855	-0.00647031
	Sig.（Double tail）	0.00692116	0.904811	0.367671	0.823019	0.718093	0.704735	0.394591	0.670458	0.667288	0.42646	0.782311	0.435098	0.552073	0.20869	0.277621	0.501993	0.835965	0.766445	0.88303	0.98362	0.681542	0.452301	0.14945	0.932772	0.508668	0.788696		0.114092	0.433702	0.110035	0.896434	0.505428	0.290202	0.0487134	0.491227	0.855694	0.551286	0.127095	0.302307	0.288378	0.670338	0.930415	0.300782	0.893864	0.169639	0.296505	0.471326	0.954575
	Number of cases	80	80	80	80	80	80	80	79	79	80	80	80	80	80	80	80	79	79	75	77	75	74	74	69	61	77	80	80	80	80	80	80	78	67	67	80	76	80	80	80	80	80	80	80	80	80	80	80
Duration of diabetes (years)	Pearson correlation	.524**	0.0832949	-0.188945	-0.0904652	-0.0628841	0.0886412	-0.118833	-0.0351922	0.0917363	.408**	.330**	0.0370443	0.0989242	0.0219679	-0.127568	.227*	-.263*	-0.1799	-0.165783	-0.167565	-0.08793	-0.152462	-0.144982	-0.112317	0.134999	-0.158139	0.178044	1	.265*	-0.0471921	-0.198751	-0.121347	-0.0627634	0.0785824	-0.0533017	-0.219261	-0.199644	.261*	.268*	.335**	-0.027248	-0.0392898	0.135256	-0.0242222	0.168603	.271*	0.0879778	-0.116153
	Sig.（Double tail）	5.94224e-07	0.462605	0.0932423	0.424842	0.579476	0.434277	0.293776	0.758155	0.421356	0.000171356	0.0028053	0.744249	0.38265	0.846632	0.259464	0.042708	0.0191996	0.112632	0.155182	0.145214	0.453158	0.194703	0.217772	0.358178	0.299587	0.169556	0.114092		0.017727	0.677638	0.0771641	0.283609	0.585134	0.527322	0.668369	0.050688	0.0837976	0.0195689	0.0160665	0.00240589	0.81039	0.729327	0.231607	0.831115	0.134909	0.0148715	0.437738	0.304878
	Number of cases	80	80	80	80	80	80	80	79	79	80	80	80	80	80	80	80	79	79	75	77	75	74	74	69	61	77	80	80	80	80	80	80	78	67	67	80	76	80	80	80	80	80	80	80	80	80	80	80
Wagner scale for Diabetic feet	Pearson correlation	.284*	-0.155513	0.173719	0.170689	0.205183	.316**	0.0094888	-0.0300342	.263*	0.155121	0.203664	0.0632311	.286*	0.0435549	-0.161922	.322**	-0.0467305	-0.076848	-0.180666	0.0592901	-0.0487939	-.422**	0.115163	-0.0416796	.416**	-0.0220287	0.0887517	.265*	1	0.100285	-0.142862	-0.202097	0.105138	-0.128047	-0.190341	-0.018829	-.556**	-0.0230527	0.0851505	0.0651869	-0.12545	0.0125669	-0.112354	0.119141	0.0202914	-0.0780566	0.0657498	-0.108139
	Sig.（Double tail）	0.0105784	0.168371	0.123297	0.130078	0.0678797	0.00434327	0.933425	0.79274	0.0190796	0.169461	0.0699861	0.577382	0.0100179	0.701262	0.151295	0.00357748	0.682574	0.500852	0.12087	0.608504	0.677616	0.000177069	0.328542	0.733827	0.000859691	0.849182	0.433702	0.017727		0.376107	0.206164	0.0722155	0.359613	0.301772	0.122871	0.868334	1.80771e-07	0.839157	0.45266	0.56564	0.267522	0.911904	0.321075	0.292518	0.85821	0.491313	0.562282	0.339675
	Number of cases	80	80	80	80	80	80	80	79	79	80	80	80	80	80	80	80	79	79	75	77	75	74	74	69	61	77	80	80	80	80	80	80	78	67	67	80	76	80	80	80	80	80	80	80	80	80	80	80
Height (cm)	Pearson correlation	0.0635921	-.596**	0.0418106	.402**	.324**	0.0868978	.244*	.243*	0.132274	-0.00939308	-0.0422204	-0.0976264	0.130046	0.200465	0.149157	0.12823	-0.0480095	0.121541	-0.0465078	-0.0754429	0.138557	0.0127689	0.00360268	.317**	-0.151001	0.0978331	0.180036	-0.0471921	0.100285	1	.434**	0.103828	-.306**	-0.11758	-0.0864204	0.00962447	-0.132699	0.070364	0.122274	0.0814748	0.0569076	0.0167279	0.0456651	-0.0473528	-0.0149796	-0.104723	0.0297251	0.146198
	Sig.（Double tail）	0.575206	5.35375e-09	0.712694	0.000215014	0.003377	0.443405	0.029367	0.0305939	0.245216	0.934095	0.710002	0.388954	0.250247	0.0745959	0.186666	0.256978	0.67437	0.285961	0.691944	0.514329	0.235815	0.914014	0.975697	0.00800133	0.245384	0.397288	0.110035	0.677638	0.376107		5.83334e-05	0.35939	0.00640799	0.343327	0.486822	0.932475	0.253149	0.535113	0.27992	0.472474	0.616095	0.882915	0.68752	0.676602	0.895079	0.35524	0.79352	0.19566
	Number of cases	80	80	80	80	80	80	80	79	79	80	80	80	80	80	80	80	79	79	75	77	75	74	74	69	61	77	80	80	80	80	80	80	78	67	67	80	76	80	80	80	80	80	80	80	80	80	80	80
Body weight (Kg)	Pearson correlation	-.427**	-.382**	-0.0902218	0.152425	.242*	-0.000172646	0.202183	.342**	0.0551634	-0.119479	-.258*	-0.0802596	0.036045	.640**	.658**	0.154886	0.0574366	0.170858	-0.075222	0.0300798	0.0901301	0.0785475	0.0944728	.312**	-0.135574	.235*	-0.014785	-0.198751	-0.142862	.434**	1	.820**	-0.183444	-0.0449315	0.044449	0.00288604	-0.0391397	-0.0305538	-0.0341941	-0.0409674	0.14873	0.141495	-0.201173	0.0206207	-0.134336	0.0333372	-0.0636998	.241*
	Sig.（Double tail）	7.73081e-05	0.000476	0.426094	0.177087	0.0302641	0.998787	0.0720918	0.00200533	0.629198	0.291141	0.0209686	0.479126	0.750921	1.68254e-10	3.21089e-11	0.170115	0.615115	0.132193	0.521256	0.795102	0.441889	0.505912	0.423338	0.00897017	0.297514	0.0399143	0.896434	0.0771641	0.206164	5.83334e-05		1.42595e-20	0.107912	0.718068	0.720972	0.97973	0.737108	0.787896	0.763326	0.718243	0.187944	0.210583	0.0735557	0.855933	0.234824	0.76909	0.574558	0.0316358
	Number of cases	80	80	80	80	80	80	80	79	79	80	80	80	80	80	80	80	79	79	75	77	75	74	74	69	61	77	80	80	80	80	80	80	78	67	67	80	76	80	80	80	80	80	80	80	80	80	80	80
BMI（Kg/m2）	Pearson correlation	-.350**	0.0929852	-0.193286	-0.0956602	0.0510351	-0.0586434	0.0579762	0.175994	-0.0348816	-0.07436	-0.179421	0.0121743	-0.0300682	.699**	.762**	0.121489	0.157262	0.152774	0.0149095	0.126054	0.0229166	0.221668	0.136186	0.104488	-0.0046775	.267*	0.0755405	-0.121347	-0.202097	0.103828	.820**	1	-0.199769	0.0756898	0.181176	0.0540975	0.0330708	-0.0400213	-0.132207	-0.0877805	0.153716	.231*	-0.216682	0.0589891	-0.0971568	0.139743	-0.0569185	.223*
	Sig.（Double tail）	0.00146111	0.412002	0.0858264	0.398623	0.653012	0.605357	0.609475	0.120789	0.760225	0.512122	0.111276	0.914646	0.79119	5.40447e-13	2.26488e-16	0.283043	0.16632	0.178901	0.898974	0.274663	0.845271	0.057685	0.247284	0.39287	0.97146	0.0187487	0.505428	0.283609	0.0722155	0.35939	1.42595e-20		0.0795083	0.542682	0.142306	0.633649	0.776714	0.724487	0.242393	0.43877	0.173404	0.0394056	0.0535368	0.603228	0.391251	0.216346	0.616027	0.0468116
	Number of cases	80	80	80	80	80	80	80	79	79	80	80	80	80	80	80	80	79	79	75	77	75	74	74	69	61	77	80	80	80	80	80	80	78	67	67	80	76	80	80	80	80	80	80	80	80	80	80	80
Glycosylated hemoglobin level (%)	Pearson correlation	-0.0144074	-0.0858216	0.0574571	-0.0246501	0.108518	0.1146	0.0420086	-0.143004	0.00567984	0.0268391	0.0473007	0.045646	-0.164313	-0.0181458	-0.0700915	0.0664208	0.0581428	0.12221	0.0359429	0.100218	-0.0436963	-0.197298	0.0747155	-0.163423	0.17761	-0.05841	-0.121274	-0.0627634	0.105138	-.306**	-0.183444	-0.199769	1	0.00420977	0.207684	.445**	0.0580608	0.0726813	0.111011	0.0852114	-0.056979	0.0210288	0.171578	-0.0476465	0.131129	-0.00988079	0.0798357	-0.0141156
	Sig.（Double tail）	0.900369	0.455004	0.617309	0.830374	0.344286	0.317759	0.714976	0.214711	0.960899	0.815566	0.680901	0.691491	0.150565	0.874705	0.542002	0.563413	0.61547	0.289681	0.762733	0.392277	0.713565	0.0966723	0.532786	0.186368	0.178372	0.618643	0.290202	0.585134	0.359613	0.00640799	0.107912	0.0795083		0.973029	0.0917162	4.43557e-05	0.623165	0.52714	0.33325	0.458228	0.620245	0.855	0.133088	0.678695	0.252477	0.931579	0.487171	0.902377
	Number of cases	78	78	78	78	78	78	78	77	77	78	78	78	78	78	78	78	77	77	73	75	73	72	72	67	59	75	78	78	78	78	78	78	78	67	67	78	74	78	78	78	78	78	78	78	78	78	78	78
Fasting insulin (mIU/L)	Pearson correlation	-0.0223842	.359**	-0.129505	-0.214017	-0.147214	-0.0664899	-0.182858	-0.0661337	-0.111315	-0.0660257	0.0367502	0.044221	-0.0043428	-0.00624787	0.032255	-0.0527066	-0.14923	-0.17945	0.0261898	-0.129306	-0.170679	0.0239801	-0.18352	-0.233255	-0.0571292	-0.0213198	-.242*	0.0785824	-0.128047	-0.11758	-0.0449315	0.0756898	0.00420977	1	.713**	-0.226371	-0.0202666	0.101372	-0.112718	0.117509	0.0897817	0.125411	0.0260843	-0.0121091	0.129424	0.182622	-0.0482366	0.111512
	Sig.（Double tail）	0.857312	0.00289247	0.296254	0.0820264	0.234515	0.592931	0.138578	0.597787	0.373565	0.595521	0.767801	0.722345	0.972177	0.95998	0.795545	0.671859	0.231736	0.149376	0.837241	0.304616	0.177517	0.850809	0.149943	0.0754133	0.681568	0.8672	0.0487134	0.527322	0.301772	0.343327	0.718068	0.542682	0.973029		1.26036e-11	0.065468	0.874728	0.414353	0.363788	0.343618	0.469971	0.311915	0.834037	0.922523	0.29656	0.139097	0.698291	0.368977
	Number of cases	67	67	67	67	67	67	67	66	66	67	67	67	67	67	67	67	66	66	64	65	64	64	63	59	54	64	67	67	67	67	67	67	67	67	67	67	63	67	67	67	67	67	67	67	67	67	67	67
Insulin resistance index	Pearson correlation	-0.107481	.302*	-0.0241889	-.254*	-0.157867	-0.108442	-0.19913	-0.106355	-0.161645	-0.0419767	-0.0911305	0.195018	-0.0561174	0.136981	0.159339	0.0128919	0.0174306	0.0310998	0.0340012	0.00985671	-0.0479598	0.0822466	-0.0459609	-0.213241	-0.0688299	-0.0227572	-0.085552	-0.0533017	-0.190341	-0.0864204	0.044449	0.181176	0.207684	.713**	1	.434**	0.0406623	0.20689	-0.0400317	0.137571	0.126441	0.138278	0.100582	-0.108325	0.210256	.277*	0.0284817	0.188061
	Sig.（Double tail）	0.386641	0.0129384	0.845944	0.0381193	0.201991	0.382385	0.106203	0.395359	0.194748	0.735908	0.463299	0.11377	0.651952	0.269004	0.197765	0.917532	0.88952	0.80422	0.78968	0.937886	0.706669	0.518214	0.720577	0.104889	0.62092	0.858336	0.491227	0.668369	0.122871	0.486822	0.720972	0.142306	0.0917162	1.26036e-11		0.000243412	0.751687	0.0929904	0.747728	0.266929	0.307924	0.264455	0.41802	0.382902	0.0876775	0.0231011	0.81903	0.127507
	Number of cases	67	67	67	67	67	67	67	66	66	67	67	67	67	67	67	67	66	66	64	65	64	64	63	59	54	64	67	67	67	67	67	67	67	67	67	67	63	67	67	67	67	67	67	67	67	67	67	67
Fasting blood glucose (mmol/L)	Pearson correlation	-0.0868608	-0.0501791	0.195614	-0.155887	-0.0276536	-0.104914	-0.0436506	-0.108452	-0.136667	-0.0500083	-0.174363	0.160794	-0.0638276	0.166255	0.14364	0.0778058	.276*	.311**	0.0515376	.262*	0.138481	0.00617555	.293*	-0.0546261	0.0226343	-0.0442155	-0.0206552	-0.219261	-0.018829	0.00962447	0.00288604	0.0540975	.445**	-0.226371	.434**	1	-0.0629364	0.0273387	-0.0241576	-0.100444	-0.066081	-0.0422058	0.0832309	-0.117437	0.110466	0.0755059	0.0149479	0.0912716
	Sig.（Double tail）	0.4436	0.658467	0.0820469	0.167339	0.807622	0.354358	0.700636	0.341406	0.229748	0.659558	0.121892	0.154203	0.573789	0.140507	0.203678	0.49271	0.0138031	0.00534267	0.660571	0.0212905	0.236073	0.958353	0.0112915	0.65574	0.862538	0.702588	0.855694	0.050688	0.868334	0.932475	0.97973	0.633649	4.43557e-05	0.065468	0.000243412		0.589122	0.809771	0.831559	0.375348	0.56031	0.710098	0.46295	0.299527	0.329324	0.505624	0.8953	0.420709
	Number of cases	80	80	80	80	80	80	80	79	79	80	80	80	80	80	80	80	79	79	75	77	75	74	74	69	61	77	80	80	80	80	80	80	78	67	67	80	76	80	80	80	80	80	80	80	80	80	80	80
ADL score	Pearson correlation	-0.104473	0.185001	0.00329436	0.0165244	0.034306	-.334**	-0.0752135	0.00572468	-.294*	0.00200803	-0.0130654	-0.0117254	-0.221697	-0.150577	0.0667747	-.359**	-0.0687852	-0.0236936	0.0381913	-0.121469	-0.0617198	0.210623	-0.169831	0.00291693	-0.223563	0.0702222	-0.0694147	-0.199644	-.556**	-0.132699	-0.0391397	0.0330708	0.0580608	-0.0202666	0.0406623	-0.0629364	1	-0.0307561	-0.00428079	0.0315462	0.106878	0.0178312	0.0505727	-0.0400765	-0.0291724	-.230*	0.0773644	-0.0796922
	Sig.（Double tail）	0.369109	0.109617	0.977468	0.887334	0.768603	0.00316542	0.518445	0.961123	0.0104898	0.986265	0.910809	0.919924	0.0542661	0.194165	0.566563	0.00144023	0.557615	0.840093	0.751844	0.30597	0.609129	0.08009	0.159855	0.981602	0.0945838	0.554954	0.551286	0.0837976	1.80771e-07	0.253149	0.737108	0.776714	0.623165	0.874728	0.751687	0.589122		0.791977	0.970724	0.786758	0.358131	0.87849	0.664395	0.731052	0.802466	0.0459463	0.50652	0.493776
	Number of cases	76	76	76	76	76	76	76	75	75	76	76	76	76	76	76	76	75	75	71	73	71	70	70	65	57	73	76	76	76	76	76	76	74	63	63	76	76	76	76	76	76	76	76	76	76	76	76	76
Pittsburgh sleep score(PSQI)	Pearson correlation	.284*	0.00194134	-0.0895589	0.213659	0.0206897	-0.0248336	0.0366363	0.0927903	-0.012544	0.174295	0.032529	.327**	-0.138863	0.178785	0.0573669	.225*	-0.12065	0.0821038	0.0631966	-0.141727	0.186991	0.212566	-0.20677	0.0373228	0.0320805	-0.117348	0.172007	.261*	-0.0230527	0.070364	-0.0305538	-0.0400213	0.0726813	0.101372	0.20689	0.0273387	-0.0307561	1	.751**	.716**	.369**	.226*	.690**	-.632**	.764**	.479**	.426**	.581**
	Sig.（Double tail）	0.010822	0.986364	0.429515	0.0570426	0.855456	0.826918	0.746971	0.416018	0.912631	0.122039	0.774537	0.00308806	0.21928	0.112569	0.613246	0.0450048	0.289533	0.471932	0.590132	0.218875	0.108188	0.0690233	0.0771323	0.760771	0.806119	0.30944	0.127095	0.0195689	0.839157	0.535113	0.787896	0.724487	0.52714	0.414353	0.0929904	0.809771	0.791977		1.06295e-15	8.31158e-14	0.000746705	0.0435941	1.46148e-12	3.20813e-10	1.76922e-16	6.93273e-06	8.13592e-05	1.55837e-08
	Number of cases	80	80	80	80	80	80	80	79	79	80	80	80	80	80	80	80	79	79	75	77	75	74	74	69	61	77	80	80	80	80	80	80	78	67	67	80	76	80	80	80	80	80	80	80	80	80	80	80
Sleep quality(PSQI)	Pearson correlation	.222*	-0.152863	0.00936754	.273*	0.0909735	0.00831084	0.0917663	0.0198777	0.0387111	0.216119	0.129504	.224*	-0.134766	0.0792747	-0.021593	0.167739	-.230*	-0.088883	0.0767263	-0.209556	-0.0463073	0.154382	-.310**	0.0668744	0.03134	-0.113261	0.116768	.268*	0.0851505	0.122274	-0.0341941	-0.132207	0.111011	-0.112718	-0.0400317	-0.0241576	-0.00428079	.751**	1	.522**	0.210414	0.169664	.494**	-.457**	.519**	.239*	.385**	.325**
	Sig.（Double tail）	0.0474171	0.175831	0.934274	0.0141589	0.422234	0.941674	0.418184	0.861961	0.734825	0.0541758	0.252241	0.0460986	0.233317	0.484555	0.849218	0.136949	0.0412099	0.436003	0.512935	0.0673786	0.693205	0.189074	0.00710512	0.585091	0.81051	0.32671	0.302307	0.0160665	0.45266	0.27992	0.763326	0.242393	0.33325	0.363788	0.747728	0.831559	0.970724	1.06295e-15		6.72843e-07	0.0610117	0.132435	3.16481e-06	2.03376e-05	8.15955e-07	0.0326315	0.000420424	0.00327533
	Number of cases	80	80	80	80	80	80	80	79	79	80	80	80	80	80	80	80	79	79	75	77	75	74	74	69	61	77	80	80	80	80	80	80	78	67	67	80	76	80	80	80	80	80	80	80	80	80	80	80
bedtime(PSQI)	Pearson correlation	.292**	-0.0148234	-0.046921	.275*	0.124266	0.0913162	0.0863713	0.0878784	0.104751	.227*	0.124797	.236*	-0.0301285	0.179316	0.0535085	.223*	-.249*	0.0490857	-0.0865302	-.235*	0.179864	0.0637703	-.241*	0.102737	0.0364971	-0.0589813	0.120161	.335**	0.0651869	0.0814748	-0.0409674	-0.0877805	0.0852114	0.117509	0.137571	-0.100444	0.0315462	.716**	.522**	1	.388**	.266*	.411**	-.360**	.457**	0.214088	.345**	.259*
	Sig.（Double tail）	0.00862185	0.896167	0.679389	0.013615	0.272098	0.420481	0.446182	0.441227	0.358232	0.0427695	0.270042	0.0348778	0.790781	0.111488	0.637355	0.0462947	0.0266516	0.667495	0.460409	0.0396302	0.122558	0.589347	0.0386487	0.400891	0.780055	0.610375	0.288378	0.00240589	0.56564	0.472474	0.718243	0.43877	0.458228	0.343618	0.266929	0.375348	0.786758	8.31158e-14	6.72843e-07		0.000373082	0.016946	0.000153645	0.00102994	1.98941e-05	0.0565343	0.00170362	0.0203063
	Number of cases	80	80	80	80	80	80	80	79	79	80	80	80	80	80	80	80	79	79	75	77	75	74	74	69	61	77	80	80	80	80	80	80	78	67	67	80	76	80	80	80	80	80	80	80	80	80	80	80
Time to sleep (PSQI)(minutes)	Pearson correlation	-0.17085	0.0514305	-0.0895071	0.201062	0.100489	-0.0612107	-0.109645	-0.0306042	-0.0337326	0.0171003	-0.124165	0.0647305	-0.0941448	.223*	.224*	0.0538118	0.0804708	0.144775	0.0410929	0.0581055	0.144421	0.160599	0.0100514	0.206877	-0.0936299	-0.111402	-0.0483257	-0.027248	-0.12545	0.0569076	0.14873	0.153716	-0.056979	0.0897817	0.126441	-0.066081	0.106878	.369**	0.210414	.388**	1	.516**	.245*	-.500**	0.193994	.260*	0.130043	.235*
	Sig.（Double tail）	0.129711	0.650499	0.429784	0.0737181	0.375132	0.589629	0.332953	0.788897	0.767897	0.880328	0.272494	0.56837	0.406171	0.0463538	0.0461563	0.635446	0.48082	0.203019	0.726304	0.615697	0.216381	0.171658	0.932265	0.0880899	0.472928	0.334762	0.670338	0.81039	0.267522	0.616095	0.187944	0.173404	0.620245	0.469971	0.307924	0.56031	0.358131	0.000746705	0.0610117	0.000373082		9.59988e-07	0.0288062	2.322e-06	0.0846633	0.019683	0.250256	0.0360221
	Number of cases	80	80	80	80	80	80	80	79	79	80	80	80	80	80	80	80	79	79	75	77	75	74	74	69	61	77	80	80	80	80	80	80	78	67	67	80	76	80	80	80	80	80	80	80	80	80	80	80
Wake time +1440(PSQI)	Pearson correlation	-0.0483303	0.114528	-0.146512	0.190608	0.1203	-0.121891	-0.201342	-.286*	-0.163915	0.0724048	-0.083228	0.142051	0.000937862	.277*	.301**	0.0531761	-0.0829937	0.0305063	-0.211675	-0.0536689	0.0652569	-0.0578113	-0.0616029	0.0794363	-0.00628921	0.0878785	0.00991881	-0.0392898	0.0125669	0.0167279	0.141495	.231*	0.0210288	0.125411	0.138278	-0.0422058	0.0178312	.226*	0.169664	.266*	.516**	1	-0.0887648	-0.00842308	0.184845	0.148515	.300**	0.138698
	Sig.（Double tail）	0.670309	0.311738	0.194691	0.0903442	0.287816	0.281438	0.0733093	0.0105694	0.148889	0.523308	0.462965	0.208777	0.993412	0.0129322	0.00671961	0.63945	0.467127	0.789557	0.0682902	0.642953	0.578045	0.624662	0.602087	0.516455	0.961633	0.447261	0.930415	0.729327	0.911904	0.882915	0.210583	0.0394056	0.855	0.311915	0.264455	0.710098	0.87849	0.0435941	0.132435	0.016946	9.59988e-07		0.433634	0.940888	0.100702	0.188593	0.00680334	0.219834
	Number of cases	80	80	80	80	80	80	80	79	79	80	80	80	80	80	80	80	79	79	75	77	75	74	74	69	61	77	80	80	80	80	80	80	78	67	67	80	76	80	80	80	80	80	80	80	80	80	80	80
Sleep time(PSQI)	Pearson correlation	0.118725	-0.0199258	0.00402041	0.0281257	-0.1154	-0.00424995	-0.0332807	0.0938674	-0.0102473	0.00447593	-0.0919938	0.0369238	-0.121798	0.00428896	-0.152442	.229*	-0.17113	0.038959	0.0676681	-0.1691	-0.0575667	0.0990182	-0.210594	-0.146165	0.00194543	-.268*	0.117134	0.135256	-0.112354	0.0456651	-0.201173	-0.216682	0.171578	0.0260843	0.100582	0.0832309	0.0505727	.690**	.494**	.411**	.245*	-0.0887648	1	-.640**	.615**	.293**	0.172297	.222*
	Sig.（Double tail）	0.294218	0.860739	0.971766	0.804402	0.308043	0.970154	0.76947	0.410603	0.928581	0.968568	0.417026	0.745053	0.281808	0.969881	0.177039	0.0413192	0.131569	0.73319	0.564046	0.141511	0.623727	0.401273	0.0717009	0.23076	0.988128	0.0185733	0.300782	0.231607	0.321075	0.68752	0.0735557	0.0535368	0.133088	0.834037	0.41802	0.46295	0.664395	1.46148e-12	3.16481e-06	0.000153645	0.0288062	0.433634		1.70107e-10	1.29259e-09	0.00844405	0.126446	0.0476941
	Number of cases	80	80	80	80	80	80	80	79	79	80	80	80	80	80	80	80	79	79	75	77	75	74	74	69	61	77	80	80	80	80	80	80	78	67	67	80	76	80	80	80	80	80	80	80	80	80	80	80
Sleep duration(PSQI)	Pearson correlation	-0.0704659	0.0306864	-0.0178537	-0.0469747	0.0671309	-0.0320228	0.0236167	-0.123664	-0.0461298	-0.0705921	0.0666797	-0.210815	0.0693431	-0.0530168	-0.050544	-0.0151987	0.0049986	-0.0735261	-0.188222	0.0484266	-0.166813	-.301**	0.11544	-0.0674975	0.0194936	.231*	-0.0151541	-0.0242222	0.119141	-0.0473528	0.0206207	0.0589891	-0.0476465	-0.0121091	-0.108325	-0.117437	-0.0400765	-.632**	-.457**	-.360**	-.500**	-0.00842308	-.640**	1	-.647**	-.335**	-0.108502	-.265*
	Sig.（Double tail）	0.534521	0.786998	0.875097	0.679043	0.554081	0.777955	0.835277	0.277565	0.68644	0.533788	0.556754	0.0605093	0.541068	0.640455	0.65614	0.893553	0.965127	0.519595	0.105844	0.675774	0.152595	0.00912131	0.327369	0.581591	0.881464	0.043072	0.893864	0.831115	0.292518	0.676602	0.855933	0.603228	0.678695	0.922523	0.382902	0.299527	0.731052	3.20813e-10	2.03376e-05	0.00102994	2.322e-06	0.940888	1.70107e-10		8.94454e-11	0.00235651	0.338049	0.0174604
	Number of cases	80	80	80	80	80	80	80	79	79	80	80	80	80	80	80	80	79	79	75	77	75	74	74	69	61	77	80	80	80	80	80	80	78	67	67	80	76	80	80	80	80	80	80	80	80	80	80	80
Sleep efficiency(PSQI)	Pearson correlation	.334**	0.0729731	-0.023684	0.00466045	-0.0898546	-0.0659282	-0.154475	-0.100332	-0.109254	0.199573	0.0236078	.400**	-0.107319	0.0683802	0.00936682	0.109657	-0.166577	-0.0773853	0.0402398	-0.147406	0.0961174	0.200806	-0.205049	-0.101582	0.118728	-0.113743	0.155057	0.168603	0.0202914	-0.0149796	-0.134336	-0.0971568	0.131129	0.129424	0.210256	0.110466	-0.0291724	.764**	.519**	.457**	0.193994	0.184845	.615**	-.647**	1	.372**	0.196085	.246*
	Sig.（Double tail）	0.00242978	0.520044	0.834814	0.967273	0.427987	0.561219	0.171266	0.378979	0.337829	0.0759236	0.835338	0.000237564	0.343371	0.546714	0.934279	0.332899	0.14231	0.497854	0.731769	0.200782	0.412033	0.0862507	0.0796808	0.406236	0.362117	0.324639	0.169639	0.134909	0.85821	0.895079	0.234824	0.391251	0.252477	0.29656	0.0876775	0.329324	0.802466	1.76922e-16	8.15955e-07	1.98941e-05	0.0846633	0.100702	1.29259e-09	8.94454e-11		0.000689547	0.0812979	0.0281402
	Number of cases	80	80	80	80	80	80	80	79	79	80	80	80	80	80	80	80	79	79	75	77	75	74	74	69	61	77	80	80	80	80	80	80	78	67	67	80	76	80	80	80	80	80	80	80	80	80	80	80
Sleep disorder(PSQI)	Pearson correlation	.317**	0.188166	-.254*	-0.0327436	-0.0180725	-0.0230513	-0.0298853	0.139281	-0.0113022	0.204882	0.133173	.230*	-0.0324966	.264*	0.185127	0.178924	0.0714744	-0.0777404	0.0212569	0.10483	0.00456396	0.181482	0.101701	-0.0853463	-0.0482714	-0.0269582	0.118168	.271*	-0.0780566	-0.104723	0.0333372	0.139743	-0.00988079	0.182622	.277*	0.0755059	-.230*	.479**	.239*	0.214088	.260*	0.148515	.293**	-.335**	.372**	1	0.0122725	.322**
	Sig.（Double tail）	0.00419972	0.0946259	0.0228939	0.77309	0.873579	0.839167	0.792432	0.220877	0.921251	0.068293	0.23894	0.0404575	0.774756	0.017777	0.100174	0.112286	0.531345	0.495878	0.856353	0.364228	0.969001	0.121749	0.388571	0.485639	0.711809	0.815971	0.296505	0.0148715	0.491313	0.35524	0.76909	0.216346	0.931579	0.139097	0.0231011	0.505624	0.0459463	6.93273e-06	0.0326315	0.0565343	0.019683	0.188593	0.00844405	0.00235651	0.000689547		0.91396	0.00355509
	Number of cases	80	80	80	80	80	80	80	79	79	80	80	80	80	80	80	80	79	79	75	77	75	74	74	69	61	77	80	80	80	80	80	80	78	67	67	80	76	80	80	80	80	80	80	80	80	80	80	80
Hypnotic drug(PSQI)	Pearson correlation	0.180059	-0.109356	-0.172576	.416**	.241*	-0.0174116	0.160972	-0.04681	0.00312934	0.13416	0.128694	0.0152086	-0.0805836	0.0309974	0.0533413	-0.028377	-0.0563712	-0.101018	-0.0583002	0.0158026	-0.0777486	-0.180266	-0.0544242	-0.0483424	-0.0448289	-0.00396825	0.0816855	0.0879778	0.0657498	0.0297251	-0.0636998	-0.0569185	0.0798357	-0.0482366	0.0284817	0.0149479	0.0773644	.426**	.385**	.345**	0.130043	.300**	0.172297	-0.108502	0.196085	0.0122725	1	0.167436
	Sig.（Double tail）	0.109989	0.334237	0.125824	0.000122089	0.0312708	0.878166	0.153741	0.682063	0.978164	0.235446	0.255247	0.893484	0.477348	0.78489	0.638409	0.80269	0.621698	0.375711	0.619304	0.891499	0.507319	0.12431	0.645125	0.693244	0.731558	0.972676	0.471326	0.437738	0.562282	0.79352	0.574558	0.616027	0.487171	0.698291	0.81903	0.8953	0.50652	8.13592e-05	0.000420424	0.00170362	0.250256	0.00680334	0.126446	0.338049	0.0812979	0.91396		0.13767
	Number of cases	80	80	80	80	80	80	80	79	79	80	80	80	80	80	80	80	79	79	75	77	75	74	74	69	61	77	80	80	80	80	80	80	78	67	67	80	76	80	80	80	80	80	80	80	80	80	80	80
Daytime dysfunction(PSQI)	Pearson correlation	-0.143378	-0.0402168	-0.0499319	0.16714	0.00460869	-0.0817751	0.063548	0.192309	-0.0659525	-0.128158	-0.146193	0.121704	-0.125881	.245*	0.202808	0.128693	0.204285	.397**	0.152372	0.0915357	.249*	0.202354	-0.0185783	0.181999	-0.00303137	0.0720909	-0.00647031	-0.116153	-0.108139	0.146198	.241*	.223*	-0.0141156	0.111512	0.188061	0.0912716	-0.0796922	.581**	.325**	.259*	.235*	0.138698	.222*	-.265*	.246*	.322**	0.167436	1
	Sig.（Double tail）	0.204513	0.723195	0.660045	0.138377	0.967636	0.470838	0.575471	0.0895226	0.563612	0.257249	0.195674	0.282186	0.265869	0.0284171	0.0711969	0.255252	0.0709373	0.000291946	0.191874	0.428507	0.0314157	0.0838059	0.875159	0.134469	0.981502	0.533246	0.954575	0.304878	0.339675	0.19566	0.0316358	0.0468116	0.902377	0.368977	0.127507	0.420709	0.493776	1.55837e-08	0.00327533	0.0203063	0.0360221	0.219834	0.0476941	0.0174604	0.0281402	0.00355509	0.13767
	Number of cases	80	80	80	80	80	80	80	79	79	80	80	80	80	80	80	80	79	79	75	77	75	74	74	69	61	77	80	80	80	80	80	80	78	67	67	80	76	80	80	80	80	80	80	80	80	80	80	80
HADS scale score	Pearson correlation	0.141624	-0.0391366	-0.0251891	-0.055536	-0.0756379	-0.0998846	0.0484843	-0.101487	-0.115008	0.0825683	0.163738	.258*	.223*	0.164665	0.0142594	.256*	0.101044	.238*	0.0912644	0.0185109	0.22744	-0.149942	0.111114	-0.0527627	.275*	-0.0821149	0.115866	-0.0030578	.229*	-0.0128821	-0.0257905	0.0172146	-0.0194298	0.00757514	0.0954781	0.0873945	-.260*	0.184677	0.0545313	0.12248	0.0211076	0.207389	0.027167	0.0115051	0.0373934	.283*	0.203006	.296**
	Sig.（Double tail）	0.213129	0.732019	0.825597	0.626881	0.507639	0.381119	0.671334	0.376632	0.312845	0.469421	0.149333	0.0215917	0.0480348	0.147011	0.90074	0.0225695	0.378725	0.0355463	0.439324	0.873894	0.0513159	0.205453	0.349338	0.669144	0.0335483	0.477723	0.309221	0.978663	0.041995	0.910285	0.821501	0.880308	0.866801	0.951864	0.445707	0.443757	0.0241701	0.103243	0.633138	0.282226	0.853513	0.0666655	0.812144	0.919842	0.743534	0.0115033	0.0727609	0.00806485
	Number of cases	79	79	79	79	79	79	79	78	79	79	79	79	79	79	79	79	78	78	74	76	74	73	73	68	60	77	79	79	79	79	79	79	77	66	66	79	75	79	79	79	79	79	79	79	79	79	79	79
Diabetic ketosis	Pearson correlation	-.376**	-0.0545027	0.0949769	-0.000957224	0.0918681	-0.039574	-0.157244	-0.0792649	-0.0800752	-0.203355	-0.0895296	-0.141828	-0.10992	-0.196214	-0.141812	-0.13628	0.143598	0.025509	0.0254032	0.145901	-0.0514101	-0.209897	0.124118	-0.0402142	-0.114938	-0.181108	-.509**	-.314**	-0.0545635	-0.140889	-0.0589394	-0.132826	.287*	0.131576	0.13253	0.090968	0.106485	-.275*	-.234*	-.264*	-0.00590349	-0.0935536	-0.0811513	0.0909999	-.253*	-0.185544	-0.0235705	-0.0505233
	Sig.（Double tail）	0.000640967	0.633316	0.405069	0.99332	0.420686	0.72914	0.166369	0.490299	0.485861	0.0722592	0.432659	0.212464	0.334874	0.0830815	0.212518	0.231084	0.209748	0.824557	0.829891	0.208536	0.663559	0.0746973	0.295462	0.744728	0.381856	0.117425	1.64395e-06	0.00487539	0.632937	0.21554	0.60588	0.243231	0.0112496	0.292301	0.288784	0.425272	0.3632	0.0140422	0.0380623	0.018755	0.958819	0.412177	0.477106	0.425109	0.0244345	0.101606	0.836644	0.658354
	Number of cases	79	79	79	79	79	79	79	78	78	79	79	79	79	79	79	79	78	78	74	76	74	73	73	68	60	76	79	79	79	79	79	79	77	66	66	79	75	79	79	79	79	79	79	79	79	79	79	79
Urinary albumin Excretion rate(%)	Pearson correlation	-0.0759329	-0.0365073	0.0411767	0.0714396	0.0216786	.334**	0.0617938	-0.0139307	.292**	0.101921	0.112399	-0.0377157	0.137223	0.124443	0.0273776	0.191169	0.210424	0.162008	-0.0297949	0.155129	0.0130279	-0.203164	0.142189	-0.0151527	.259*	0.0426867	0.0809831	0.00822856	.451**	0.024761	0.0543006	0.0863889	-0.0664136	-0.0405251	-0.107522	-0.00186889	-.503**	-0.122157	-0.152246	-0.0584945	-0.0979439	-0.0862203	-0.122011	0.105603	-0.0601712	-0.0703948	-0.0967221	-0.0331992
	Sig.（Double tail）	0.503213	0.747832	0.716864	0.528875	0.848627	0.00246385	0.586082	0.903017	0.00903401	0.368327	0.32088	0.739777	0.224825	0.271411	0.809506	0.0893822	0.0626907	0.15374	0.799686	0.177929	0.911668	0.0825488	0.226861	0.901652	0.0441932	0.712414	0.47516	0.942251	2.65794e-05	0.827416	0.632374	0.446089	0.563455	0.744724	0.386461	0.986873	3.67448e-06	0.280385	0.177604	0.606275	0.387407	0.446981	0.280964	0.351188	0.595974	0.534934	0.393384	0.770019
	Number of cases	80	80	80	80	80	80	80	79	79	80	80	80	80	80	80	80	79	79	75	77	75	74	74	69	61	77	80	80	80	80	80	80	78	67	67	80	76	80	80	80	80	80	80	80	80	80	80	80
with Peripheral neuropathy	Pearson correlation	.569**	-0.0750234	0.0462116	0.0176097	-0.0085974	0.0856561	-0.0953352	-0.138253	0.0996321	.229*	.226*	.276*	0.0698562	0.00381693	-0.0554655	0.100561	-0.121206	-0.197423	-0.0620673	-0.0246333	0.0116845	-0.111081	-0.0211153	0.0138756	0.107774	-0.0638176	0.181053	.503**	.412**	0.00876536	-.241*	-0.207026	0.217008	-0.00586863	-0.00190996	0.0671011	-.247*	.277*	.308**	0.182384	-0.0990406	0.095829	0.110324	-0.0609483	.337**	0.216102	0.156174	-0.0214423
	Sig.（Double tail）	3.72317e-08	0.508354	0.683977	0.87679	0.939667	0.449971	0.400235	0.224336	0.38233	0.0413877	0.0441804	0.0132369	0.538072	0.973194	0.625077	0.374785	0.2873	0.0811636	0.596805	0.831597	0.920745	0.346088	0.858276	0.909904	0.408384	0.58136	0.108007	1.93778e-06	0.000144979	0.93849	0.0309517	0.0653923	0.056336	0.962407	0.987761	0.554258	0.0312512	0.0127827	0.00541449	0.105397	0.382088	0.397788	0.329951	0.591228	0.00222756	0.0541955	0.166548	0.850259
	Number of cases	80	80	80	80	80	80	80	79	79	80	80	80	80	80	80	80	79	79	75	77	75	74	74	69	61	77	80	80	80	80	80	80	78	67	67	80	76	80	80	80	80	80	80	80	80	80	80	80
ABI left posterior tibia (PT)	Pearson correlation	-0.169028	-0.028417	-0.213513	-0.0450435	0.0542416	0.131624	0.15062	0.115352	0.176539	0.0203984	0.0488901	-0.199749	0.0195154	-0.0219415	-0.0309352	-0.0182709	-0.114576	-0.190099	-0.0843338	-0.0781997	-0.0908086	0.0713087	0.0219479	-0.17855	-0.0679602	0.04046	-0.031512	-0.0202146	-0.221636	0.0446015	0.092345	0.0879314	-0.20055	-0.166215	-0.224232	-0.0826074	-0.0836389	-0.125761	-0.116511	-0.0517176	0.118563	-0.0897686	0.0279089	-0.175791	-0.0211349	0.145784	-0.124353	-.262*
	Sig.（Double tail）	0.189076	0.826458	0.095661	0.728117	0.675424	0.307843	0.242593	0.376021	0.173511	0.874957	0.705912	0.119577	0.880329	0.865583	0.811351	0.88791	0.37522	0.138897	0.521751	0.545751	0.490175	0.591477	0.867802	0.187966	0.639113	0.760934	0.8079	0.876075	0.083407	0.730683	0.475317	0.496758	0.121205	0.238928	0.110026	0.523274	0.532494	0.330072	0.367155	0.689742	0.358719	0.487772	0.829514	0.171726	0.870481	0.258224	0.335562	0.0395125
	Number of cases	62	62	62	62	62	62	62	61	61	62	62	62	62	62	62	62	62	62	60	62	60	59	60	56	50	59	62	62	62	62	62	62	61	52	52	62	58	62	62	62	62	62	62	62	62	62	62	62
ABI right posterior tibia (PT)	Pearson correlation	-.343**	0.012324	-0.179351	-0.177538	0.0324479	-0.0160995	0.0556139	0.10446	0.0200359	-0.0905173	0.0878019	-0.244984	0.028409	0.0918679	0.079124	0.0379136	0.0650507	8.70954e-05	0.141375	0.0305545	-0.0524967	0.13656	0.00509932	-0.204285	-0.0715459	0.0223588	-0.0329631	-0.133412	-.378**	0.0119312	0.240995	.262*	-0.131438	-0.0526917	-0.0337626	-0.0344273	0.0995416	-0.143054	-0.168591	-0.117284	0.138175	-0.139506	0.015445	-0.171733	-0.129141	0.136837	-0.0912836	-0.0439265
	Sig.（Double tail）	0.00626904	0.924261	0.163074	0.167439	0.802308	0.90116	0.667687	0.423031	0.878191	0.484135	0.497394	0.0549715	0.826506	0.477611	0.540999	0.769857	0.615444	0.999464	0.281269	0.81363	0.690366	0.302385	0.969155	0.130987	0.621487	0.866514	0.799234	0.301258	0.00248448	0.926668	0.0591752	0.0395357	0.312634	0.710647	0.81218	0.790514	0.45722	0.267342	0.190239	0.363963	0.28417	0.279512	0.90516	0.181992	0.317137	0.288906	0.480427	0.734608
	Number of cases	62	62	62	62	62	62	62	61	61	62	62	62	62	62	62	62	62	62	60	62	60	59	60	56	50	59	62	62	62	62	62	62	61	52	52	62	58	62	62	62	62	62	62	62	62	62	62	62
ABI left dorsal foot (DP)	Pearson correlation	-.265*	0.0273069	-0.130807	-0.127992	-0.041086	0.0175252	0.119045	0.147053	0.0333999	-0.232032	-0.0524186	-0.236967	-0.110019	0.0915531	0.0719921	0.0602781	0.0876034	0.000856832	-0.0724948	0.138483	-0.166	0.0685065	0.0725865	-0.141537	0.00151268	0.0882883	-0.0500377	-0.180257	-.347**	-0.0189969	0.154108	0.189116	-0.0258936	-0.100359	-0.0515611	0.0360741	0.0289615	-0.0304891	-0.0309681	-0.123254	0.0108766	-0.171345	0.109339	-0.111235	0.0282875	0.15483	-0.111015	0.0434616
	Sig.（Double tail）	0.0373675	0.833138	0.310881	0.321498	0.751197	0.892457	0.356755	0.258088	0.798309	0.0695705	0.685755	0.0636795	0.394631	0.479127	0.578175	0.641649	0.498371	0.994727	0.582007	0.283087	0.204943	0.606165	0.581529	0.298095	0.991682	0.506085	0.699333	0.160922	0.00577905	0.883487	0.231732	0.14099	0.842979	0.47901	0.716593	0.780738	0.829137	0.814022	0.811153	0.339881	0.933135	0.182995	0.397578	0.389395	0.827237	0.229524	0.390339	0.737315
	Number of cases	62	62	62	62	62	62	62	61	61	62	62	62	62	62	62	62	62	62	60	62	60	59	60	56	50	59	62	62	62	62	62	62	61	52	52	62	58	62	62	62	62	62	62	62	62	62	62	62
ABI right dorsal foot (DP)	Pearson correlation	-0.215764	0.00879686	-.259*	-0.137508	0.0307675	0.0320967	-0.00138273	0.0556313	0.0689372	-0.0082315	-0.0380338	-.291*	0.0714963	-0.0528367	-0.0147247	-0.106851	-0.024758	-0.0195683	0.0453364	-0.0500192	-0.0340813	0.20468	0.0183454	-0.11017	-.415**	0.0130954	-0.0470714	0.0230497	-.479**	0.137011	0.164551	0.111797	-0.230253	-0.0658199	0.0319823	0.0477467	0.098701	-0.0174783	-0.0830121	0.0695631	0.0450225	-0.248282	0.131397	-0.169879	-0.0794562	0.175439	-0.108287	-0.0531341
	Sig.（Double tail）	0.092132	0.945899	0.0419969	0.286526	0.812355	0.804405	0.99149	0.670228	0.597564	0.949371	0.769148	0.0217332	0.580803	0.68338	0.909564	0.408466	0.848521	0.880008	0.730874	0.699439	0.79601	0.119934	0.889351	0.418914	0.00271789	0.921583	0.716381	0.858862	8.11772e-05	0.288285	0.201235	0.386989	0.0742286	0.642935	0.821918	0.712488	0.461047	0.892743	0.521234	0.591098	0.728239	0.0516815	0.308684	0.186826	0.539296	0.1726	0.402159	0.681693
	Number of cases	62	62	62	62	62	62	62	61	61	62	62	62	62	62	62	62	62	62	60	62	60	59	60	56	50	59	62	62	62	62	62	62	61	52	52	62	58	62	62	62	62	62	62	62	62	62	62	62
EF（%）	Pearson correlation	-0.224053	-0.194487	0.22455	0.171166	0.125861	-0.0829078	0.100288	0.0276406	-0.107901	-.240*	-0.173851	-0.212759	-0.124641	-0.020216	0.0443521	-0.111377	0.0167545	0.14425	0.105357	-0.0858629	0.0363002	0.115496	-0.0265675	0.124353	-0.0810742	0.0256255	-0.00420841	-.430**	-.247*	0.148334	0.135243	0.0477167	-0.102513	-0.232566	-0.0539489	0.159135	0.0769118	-0.144486	-0.174135	-0.186428	-0.00423724	-0.000754201	-0.12176	0.137422	-.260*	-0.108982	-0.110986	0.198345
	Sig.（Double tail）	0.0516915	0.0922762	0.0511623	0.139303	0.278648	0.476451	0.388701	0.813899	0.356817	0.0369748	0.133112	0.0650029	0.283372	0.862388	0.703625	0.338138	0.88655	0.216933	0.381883	0.470118	0.763765	0.341044	0.827183	0.319826	0.54158	0.829611	0.971218	0.000104203	0.0313025	0.200967	0.244084	0.682302	0.384778	0.0622827	0.669509	0.169728	0.520777	0.213032	0.13247	0.106859	0.971021	0.994841	0.294733	0.236496	0.0230621	0.348692	0.339847	0.0858723
	Number of cases	76	76	76	76	76	76	76	75	75	76	76	76	76	76	76	76	75	75	71	73	71	70	70	66	59	73	76	76	76	76	76	76	74	65	65	76	72	76	76	76	76	76	76	76	76	76	76	76
The average number of dawn phenomena in a week	Pearson correlation	-0.141334	0.0251911	-0.0237493	-0.160939	-0.0142839	-0.0701058	0.101214	-0.13738	-0.10903	-0.0782325	-0.0483009	-0.0308807	-0.0341457	-0.0160476	0.015465	-0.0600314	0.169662	0.192898	.284*	0.111234	0.098016	0.0450221	0.0956619	-0.0251932	0.0922688	0.0832972	0.00431357	-0.130843	-0.104844	-0.0254444	-0.0335274	0.00637303	.367**	0.0453175	.279*	.427**	-0.066607	-0.0117131	-0.00585266	-0.0814267	0.00524488	-0.0272823	0.0050628	-0.016412	0.033033	-0.0142784	-0.06962	0.0834456
	Sig.（Double tail）	0.229697	0.83129	0.840816	0.17074	0.903858	0.552822	0.390859	0.243125	0.358507	0.507625	0.682786	0.793949	0.772722	0.892054	0.895951	0.6114	0.151288	0.102034	0.0181265	0.355743	0.422993	0.715437	0.437746	0.844617	0.502859	0.489806	0.970903	0.266493	0.374002	0.82962	0.77673	0.957023	0.00154341	0.724332	0.0268489	0.000147024	0.581022	0.9211	0.960529	0.490395	0.964625	0.817518	0.965852	0.889618	0.779939	0.903895	0.555584	0.479666
	Number of cases	74	74	74	74	74	74	74	74	73	74	74	74	74	74	74	74	73	73	69	71	69	68	68	63	55	71	74	74	74	74	74	74	72	63	63	74	71	74	74	74	74	74	74	74	74	74	74	74
Carotid atherosclerosis grading	Pearson correlation	.478**	-0.148609	-0.0484663	0.218228	0.156987	0.0964239	0.0712754	0.019464	0.0277898	.367**	.276*	0.109726	0.124317	0.094424	-0.0662169	.267*	0.0462784	0.0324487	-0.0561146	0.0465039	0.107688	-0.0615918	0.117234	0.169922	0.22584	0.0204723	.262*	.313**	.264*	0.217115	-0.0783335	-0.131579	0.0685835	-0.226245	-0.149182	0.0576448	-0.0722397	0.150265	0.109736	0.0981974	-0.0956489	0.0215683	0.12112	0.0312647	0.164179	0.1257	0.0696973	-0.0605201
	Sig.（Double tail）	2.86689e-05	0.219523	0.690312	0.0695408	0.194335	0.427156	0.557646	0.872936	0.820683	0.00176236	0.0207305	0.36587	0.30519	0.43685	0.586006	0.0253455	0.70573	0.791252	0.657055	0.708635	0.393189	0.628753	0.356229	0.198216	0.111048	0.868388	0.0286842	0.00826511	0.0273534	0.0710107	0.519202	0.277577	0.575514	0.0876835	0.263707	0.635499	0.558262	0.214373	0.365826	0.418663	0.430899	0.859332	0.31789	0.797231	0.174424	0.299799	0.566423	0.618705
	Number of cases	70	70	70	70	70	70	70	70	69	70	70	70	70	70	70	70	69	69	65	67	65	64	64	59	51	68	70	70	70	70	70	70	69	58	58	70	68	70	70	70	70	70	70	70	70	70	70	70
Grading of lower limb atherosclerosis	Pearson correlation	.606**	-0.126945	0.0362887	.269*	0.167387	0.073997	0.00115415	-0.00281081	0.000709208	.313**	.321**	0.143123	-0.0563554	0.0560011	-0.0322635	0.150519	-0.122876	-0.0709249	-0.13094	-0.0981036	0.109816	-0.181624	-0.00707908	0.153715	0.248492	-0.0721241	0.171921	.375**	.345**	-0.0115059	-0.188652	-.253*	0.217688	-0.169203	-0.212831	-0.0273634	-0.203797	.254*	.248*	0.202157	-0.173004	-0.0352571	0.114211	-0.0334717	.243*	.223*	0.140491	0.00413337
	Sig.（Double tail）	2.67737e-09	0.261817	0.749292	0.0158425	0.137786	0.51419	0.991893	0.980386	0.995051	0.00471662	0.00371096	0.205329	0.619528	0.621735	0.77633	0.18263	0.280662	0.534515	0.262817	0.395979	0.348293	0.121453	0.952267	0.207297	0.0534782	0.533056	0.127288	0.000619713	0.00169731	0.919316	0.0937609	0.0234053	0.0555492	0.171057	0.0837766	0.809603	0.07743	0.0227759	0.0268395	0.072128	0.124873	0.756194	0.31309	0.768184	0.0300163	0.0463403	0.213872	0.970973
	Number of cases	80	80	80	80	80	80	80	79	79	80	80	80	80	80	80	80	79	79	75	77	75	74	74	69	61	77	80	80	80	80	80	80	78	67	67	80	76	80	80	80	80	80	80	80	80	80	80	80
The score recorded by the bracelet	Pearson correlation	-0.0172798	0.0871329	0.0172293	-0.200347	-0.18479	-0.131139	-0.189449	0.0144001	-0.0786949	0.0382672	-0.116874	0.0891535	0.0174949	-0.119619	-0.0837756	-0.0772511	0.0810571	-0.130882	-.232*	0.198321	-0.0683951	0.0885226	0.101314	-0.0298971	-0.0792061	0.161167	-0.115641	-0.0672105	-0.11112	-0.0757812	0.017241	0.0525387	-0.0359433	0.141785	0.228414	0.127906	0.00744819	-0.00854272	-0.0846773	-0.120144	-0.0193151	-0.145445	0.0369067	-0.0718878	-0.0235294	0.0848287	0.030038	0.00356249
	Sig.（Double tail）	0.88064	0.448118	0.880986	0.078624	0.105306	0.252443	0.0966658	0.901078	0.496311	0.739412	0.308188	0.437621	0.879165	0.296885	0.465865	0.501422	0.483432	0.256549	0.0467034	0.0859111	0.562576	0.456425	0.393723	0.808764	0.547462	0.167171	0.313351	0.558773	0.332773	0.509623	0.880906	0.647791	0.75789	0.259898	0.0672391	0.264427	0.949781	0.940827	0.461061	0.294754	0.866703	0.203885	0.748363	0.531672	0.837979	0.460257	0.794043	0.975305
	Number of cases	78	78	78	78	78	78	78	77	77	78	78	78	78	78	78	78	77	77	74	76	74	73	73	68	60	75	78	78	78	78	78	78	76	65	65	78	74	78	78	78	78	78	78	78	78	78	78	78
Bedtime	Pearson correlation	-.308**	-0.0737525	-0.102766	-0.056193	-0.128383	-0.0944479	-0.0419825	0.0261534	-0.068421	-0.171163	-.241*	-0.0985709	-0.062171	0.152119	0.147842	0.0525795	.249*	0.160099	0.0840091	.238*	0.0526228	0.151346	0.144111	0.0602492	-0.0714208	-0.0383029	-0.0950434	-0.215145	-.286*	0.137517	.260*	0.219458	-0.13863	-0.0417399	0.0798289	0.0408009	0.113569	-0.051326	-0.0356975	0.0230332	0.137451	-0.0247685	-0.107166	0.0431971	-0.151061	-0.129759	-0.0164169	0.110446
	Sig.（Double tail）	0.0055068	0.515584	0.364351	0.620539	0.256407	0.404655	0.711564	0.819032	0.549074	0.129	0.0312652	0.384361	0.583793	0.177968	0.190624	0.643218	0.0266451	0.158712	0.473628	0.0371483	0.653876	0.198026	0.220579	0.622881	0.584397	0.740848	0.401685	0.0552964	0.0102392	0.223827	0.0198047	0.0504754	0.226114	0.737344	0.520772	0.71934	0.328654	0.651163	0.753245	0.839292	0.22405	0.827365	0.344064	0.703602	0.18104	0.251301	0.885077	0.329413
	Number of cases	80	80	80	80	80	80	80	79	79	80	80	80	80	80	80	80	79	79	75	77	75	74	74	69	61	77	80	80	80	80	80	80	78	67	67	80	76	80	80	80	80	80	80	80	80	80	80	80
Awakening time +1440 by the bracelet (min)	Pearson correlation	0.0549081	-0.0485219	-0.0395273	-.293**	-0.174622	0.0348229	0.0919201	-0.103928	0.0165674	0.0434886	0.139984	0.04266	.220*	0.00346745	-0.0616064	0.0974626	-0.0690645	0.0144809	-0.0531055	-0.0616745	0.117371	-.331**	0.0816278	-.264*	0.066108	0.138404	-0.0307724	0.208807	.299**	-0.0606488	-0.0558787	-0.0230188	0.00311315	0.0506644	0.0428292	0.0836612	-.352**	-.265*	-0.179561	-0.155963	-.396**	-0.117971	-.243*	.234*	-.223*	-0.122863	0.0443468	-.277*
	Sig.（Double tail）	0.628564	0.669077	0.727754	0.00824958	0.121331	0.759105	0.417402	0.362042	0.884777	0.701695	0.215547	0.707119	0.0494207	0.975648	0.58722	0.389755	0.545314	0.899206	0.650907	0.594139	0.315929	0.00397003	0.489321	0.0285895	0.612721	0.229981	0.786415	0.0630588	0.00697131	0.593055	0.622498	0.839391	0.978419	0.683888	0.730747	0.460632	0.00182124	0.017672	0.110992	0.167128	0.000279798	0.297319	0.0301393	0.0368962	0.0469796	0.27759	0.696093	0.0127995
	Number of cases	80	80	80	80	80	80	80	79	79	80	80	80	80	80	80	80	79	79	75	77	75	74	74	69	61	77	80	80	80	80	80	80	78	67	67	80	76	80	80	80	80	80	80	80	80	80	80	80
Total sleep duration by the bracelet(h)	Pearson correlation	0.202889	-0.0585602	-0.0316454	0.0105789	0.148661	0.0580517	-0.0341874	-0.0787176	0.0447208	0.16414	0.0876961	0.129006	0.0724393	0.0294119	-0.00587566	0.0693392	-0.102015	-0.115227	-.236*	-0.029843	-0.0338129	-0.211365	0.0421572	-0.104353	-0.0878961	0.121026	-0.0272287	0.181135	.271*	-0.0843855	-0.122888	-0.112241	0.169232	0.132915	0.11174	0.0578735	-0.194159	-0.0711147	-0.0240117	0.0303157	-0.0954725	0.0819124	-0.0531064	0.0353622	-0.0280875	0.067817	0.16323	-.300**
	Sig.（Double tail）	0.071082	0.60587	0.780505	0.925797	0.188154	0.609008	0.763371	0.490461	0.695541	0.145699	0.439212	0.254086	0.52311	0.795648	0.958746	0.541091	0.370993	0.311917	0.041904	0.796681	0.773352	0.0706439	0.721365	0.393484	0.50057	0.294415	0.810522	0.107846	0.0151499	0.456745	0.277492	0.321565	0.138555	0.283608	0.367991	0.61011	0.0928364	0.530756	0.832562	0.789511	0.399553	0.470091	0.63989	0.75549	0.804663	0.55003	0.147975	0.00681137
	Number of cases	80	80	80	80	80	80	80	79	79	80	80	80	80	80	80	80	79	79	75	77	75	74	74	69	61	77	80	80	80	80	80	80	78	67	67	80	76	80	80	80	80	80	80	80	80	80	80	80
Deep sleep duration by the bracelet(h)	Pearson correlation	.265*	-0.0833095	-0.0289488	-0.0264787	0.0539041	-.223*	-0.0625787	-0.0432375	-0.206261	0.145236	0.173401	0.101003	0.00677962	0.0275378	-0.0244924	0.0961741	-0.0586937	-0.0992382	-0.227807	0.0165848	0.0297798	-.231*	0.154855	-0.0196519	-0.0446881	0.188988	-0.00994078	0.157349	0.115348	-0.0191695	-0.0950651	-0.075982	0.0309945	-0.0201519	-0.0152062	0.0817885	-0.0726444	-0.112969	-0.0571389	-0.0854331	-.246*	-0.10439	-0.0881585	0.130009	-0.110446	0.126128	0.0722343	-.238*
	Sig.（Double tail）	0.0182015	0.465428	0.800072	0.81682	0.637058	0.0486743	0.583772	0.707011	0.0700207	0.20157	0.126448	0.375782	0.952714	0.809628	0.830348	0.399147	0.609743	0.38735	0.0509313	0.886925	0.801142	0.0495768	0.190822	0.873618	0.73458	0.102044	0.930712	0.166082	0.311404	0.866834	0.404631	0.505704	0.789014	0.872406	0.903547	0.473641	0.535672	0.321559	0.616951	0.45409	0.0288449	0.359899	0.439767	0.253461	0.332551	0.268029	0.526978	0.0344815
	Number of cases	79	79	79	79	79	79	79	78	78	79	79	79	79	79	79	79	78	78	74	76	74	73	73	68	60	76	79	79	79	79	79	79	77	66	66	79	75	79	79	79	79	79	79	79	79	79	79	79
Light sleep duration by the bracelet(h)	Pearson correlation	0.195214	-0.00449905	-0.0143875	0.195225	0.156053	0.201655	-0.0512725	-0.0952442	0.170621	0.159545	0.0900084	0.111111	0.113879	-0.000194287	-0.0551609	0.0876438	-0.118929	-0.0902323	-0.169445	-0.0788799	-0.107377	-0.161713	-0.0621539	-0.0949187	0.0575825	-0.000699492	0.0175644	.228*	.433**	-0.0648486	-0.141555	-0.138392	0.0914215	0.137446	0.0271388	-0.0828618	-.259*	0.0745487	0.0365579	0.154849	0.0594377	0.183361	0.0440897	-0.0835439	0.150735	0.0822992	0.167707	-0.169005
	Sig.（Double tail）	0.084695	0.96861	0.899853	0.0846771	0.169643	0.0747271	0.653611	0.406832	0.135298	0.160178	0.430192	0.32963	0.317651	0.998644	0.629214	0.442453	0.299699	0.432073	0.148947	0.498204	0.362503	0.171675	0.601404	0.44133	0.662102	0.995215	0.877894	0.0436267	6.61068e-05	0.570172	0.213355	0.223865	0.429086	0.271108	0.828751	0.467837	0.0248956	0.513788	0.749073	0.173001	0.602831	0.105766	0.699631	0.464169	0.18484	0.470875	0.139584	0.136502
	Number of cases	79	79	79	79	79	79	79	78	78	79	79	79	79	79	79	79	78	78	74	76	74	73	73	68	60	76	79	79	79	79	79	79	77	66	66	79	75	79	79	79	79	79	79	79	79	79	79	79
Rem sleep duration (h)by the bracelet	Pearson correlation	-0.0714695	-0.175796	-0.016515	-0.176108	-0.119888	-0.155011	0.0418552	0.0202196	-0.139468	-0.0477262	-0.0796379	0.00406221	-0.143543	-0.00761716	-0.0249925	0.0384537	-0.0328121	-0.063224	-0.15557	0.0554941	0.0606014	-0.0760926	0.113007	0.083825	0.00943819	.239*	-0.0128467	-0.0784307	-0.106894	0.0241177	0.0429625	-0.012858	0.191891	-0.101652	0.0459274	0.132312	0.0823926	0.0373502	0.160869	0.0266521	0.0124377	-0.127492	0.202547	-0.154857	0.0755246	0.0233315	-0.11462	-0.147726
	Sig.（Double tail）	0.531373	0.121214	0.885138	0.120545	0.292613	0.172545	0.71418	0.860522	0.223291	0.676184	0.485388	0.971657	0.20693	0.946881	0.826937	0.736523	0.775501	0.582378	0.18565	0.633978	0.608014	0.522275	0.341137	0.496744	0.942943	0.0376727	0.910531	0.492048	0.348431	0.832905	0.706957	0.910453	0.0945497	0.416705	0.714231	0.245078	0.48221	0.74382	0.156692	0.815641	0.913368	0.262847	0.0734243	0.172977	0.508277	0.838277	0.314491	0.193866
	Number of cases	79	79	79	79	79	79	79	78	78	79	79	79	79	79	79	79	78	78	74	76	74	73	73	68	60	76	79	79	79	79	79	79	77	66	66	79	75	79	79	79	79	79	79	79	79	79	79	79
Proportion of deep sleep by the bracelet(%)	Pearson correlation	0.0504743	0.0330706	-0.0144154	-.346**	-0.0938461	-.315**	0.000587549	0.0527623	-.277*	-0.00228723	0.113134	0.0320585	-0.0415412	0.0831474	0.029438	0.108783	0.12863	0.0437786	-0.0305036	0.129213	0.128674	-0.0341787	.230*	0.0323029	0.00467005	0.166874	-0.0124418	0.00299137	-0.181432	-0.0565355	0.0531307	0.136884	-0.0334707	-0.0489565	-0.0154131	0.125067	0.110808	-.283*	-0.216493	-.295**	-.324**	-.249*	-.271*	.269*	-.319**	-0.0184973	-0.040837	-0.137197
	Sig.（Double tail）	0.656584	0.770886	0.89901	0.00167917	0.407668	0.00437191	0.995873	0.644218	0.0133752	0.983935	0.317702	0.777714	0.714465	0.4634	0.79547	0.336792	0.258576	0.70165	0.795024	0.262715	0.271237	0.772509	0.0486096	0.792169	0.971506	0.146903	0.912778	0.97899	0.107259	0.618407	0.639737	0.225985	0.771117	0.694008	0.901478	0.268996	0.340627	0.0109756	0.0537513	0.00778777	0.00340517	0.0261016	0.01493	0.0159659	0.00397977	0.870632	0.719102	0.224916
	Number of cases	80	80	80	80	80	80	80	79	79	80	80	80	80	80	80	80	79	79	75	77	75	74	74	69	61	77	80	80	80	80	80	80	78	67	67	80	76	80	80	80	80	80	80	80	80	80	80	80
Proportion of light sleep by the bracelet(%)	Pearson correlation	0.0260816	0.14318	-0.0344242	-0.0844009	0.0494386	.266*	0.00390125	-0.0508068	.233*	0.0692534	0.0178956	0.0763882	0.122637	0.0167418	-0.0577424	0.112468	-0.0366176	0.0121245	-0.00941881	-0.0603062	-0.0744481	-0.0188091	-0.106646	-0.117296	0.162314	-0.0163277	0.0215241	0.149268	.305**	-0.146598	-0.0790346	-0.000693197	0.0936795	0.200343	0.066699	-0.0976098	-0.170789	-0.0595984	-0.105878	0.0217485	-0.0175565	0.163462	-0.118052	0.0756442	0.0208545	-0.0853458	0.118907	-0.0769638
	Sig.（Double tail）	0.818365	0.205147	0.761781	0.456663	0.6632	0.0169484	0.972602	0.656558	0.0388416	0.541593	0.874807	0.500649	0.278483	0.882819	0.610921	0.320581	0.748677	0.915542	0.936077	0.602364	0.525564	0.873621	0.365803	0.337131	0.211374	0.887916	0.849694	0.186335	0.00591488	0.194426	0.485883	0.995131	0.414618	0.104047	0.591766	0.389035	0.140188	0.599485	0.349928	0.848145	0.87716	0.147392	0.296984	0.504842	0.854318	0.45162	0.293474	0.497418
	Number of cases	80	80	80	80	80	80	80	79	79	80	80	80	80	80	80	80	79	79	75	77	75	74	74	69	61	77	80	80	80	80	80	80	78	67	67	80	76	80	80	80	80	80	80	80	80	80	80	80
Percentage of REM sleep by the bracelet(%)	Pearson correlation	-.227*	-0.0991543	-0.0144406	-.295**	-0.145382	-0.16458	0.0521647	0.0802556	-0.141027	-0.136057	-0.124738	-0.0490517	-0.152433	0.0914848	0.0603783	0.0787322	0.0879041	0.0821588	-0.0403532	0.126193	0.129535	0.0312874	0.162435	0.0947521	0.0651154	0.191772	-0.00510566	-0.160354	-0.210692	0.013817	0.151714	0.139181	0.166005	-0.12728	0.0381107	0.156397	0.182278	-0.0255166	0.0904639	-0.0584404	0.041358	-0.14929	0.0947448	-0.0901298	-0.0230327	-0.076186	-0.160203	-0.0184797
	Sig.（Double tail）	0.042631	0.381539	0.898834	0.00800484	0.198192	0.144606	0.645842	0.481998	0.215084	0.228827	0.270268	0.665678	0.177066	0.41962	0.594708	0.487558	0.441093	0.471635	0.731043	0.274129	0.268018	0.791297	0.166746	0.438673	0.618078	0.0947589	0.964149	0.155348	0.0606623	0.903181	0.179142	0.218217	0.146349	0.3047	0.75946	0.165936	0.115035	0.822234	0.424849	0.606609	0.715671	0.18627	0.403172	0.426568	0.839295	0.501787	0.155743	0.870755
	Number of cases	80	80	80	80	80	80	80	79	79	80	80	80	80	80	80	80	79	79	75	77	75	74	74	69	61	77	80	80	80	80	80	80	78	67	67	80	76	80	80	80	80	80	80	80	80	80	80	80
Deep sleep continuity score by the bracelet	Pearson correlation	-0.0741489	0.152855	-0.0880148	-0.223208	-0.201913	-.384**	-0.215411	-0.00853552	-.371**	0.0493613	0.140183	0.0814935	-0.00532083	-0.0299401	0.0549146	-0.128663	0.138903	0.166395	-0.123527	0.127884	0.214791	0.0336491	0.0842956	0.215459	-0.168786	0.127018	-0.0193242	-0.0685787	-.323**	-0.0749062	-0.00464561	0.00493073	-0.127505	-0.00881211	0.0653424	0.100532	0.207407	-0.0021644	-0.0645312	-0.044552	-0.0398508	-0.0945821	-0.101788	0.0420817	-0.0957194	-0.0184216	0.0013547	0.146264
	Sig.（Double tail）	0.527234	0.190453	0.452721	0.0542378	0.0823532	0.000667783	0.0634488	0.942461	0.00112499	0.674078	0.23031	0.487019	0.963863	0.79873	0.639827	0.27128	0.23789	0.156508	0.30474	0.280939	0.0720507	0.782135	0.487804	0.0847646	0.20944	0.287674	0.869292	0.558802	0.00470352	0.523012	0.968447	0.966511	0.282375	0.945805	0.613857	0.39079	0.0826438	0.985296	0.58229	0.704287	0.734266	0.419575	0.384869	0.719987	0.41398	0.875348	0.990797	0.210512
	Number of cases	75	75	75	75	75	75	75	74	74	75	75	75	75	75	75	75	74	74	71	73	71	70	70	65	57	72	75	75	75	75	75	75	73	62	62	75	71	75	75	75	75	75	75	75	75	75	75	75
Night sober times by the bracelet	Pearson correlation	.348**	-0.030478	0.0740558	0.2067	.240*	0.188406	-0.0698623	-0.0859127	0.107711	0.217333	.280*	-0.0126896	.224*	0.00737209	-0.133461	0.207294	-0.171649	-0.217763	-0.189314	-0.111469	-0.0203429	-0.217629	-0.0233561	-0.0560228	0.129097	-0.100378	0.150496	.375**	.487**	0.0271717	-0.194146	-.243*	-0.0102668	0.120078	-0.0301677	-0.134628	-.377**	0.168711	0.164975	.236*	-0.18113	0.0951767	0.00903915	-0.00394918	0.184594	0.056236	.241*	-0.123125
	Sig.（Double tail）	0.00169746	0.789748	0.516582	0.0675941	0.0328773	0.0963468	0.54067	0.454524	0.347907	0.0543577	0.0125266	0.911621	0.0468693	0.948587	0.240967	0.0667922	0.132926	0.0554633	0.106211	0.337737	0.86341	0.0643756	0.844503	0.649996	0.325573	0.388273	0.185546	0.000653809	5.32349e-06	0.812112	0.0864445	0.0309992	0.929384	0.336875	0.809977	0.23684	0.00086933	0.137196	0.146243	0.0362489	0.110154	0.404077	0.936983	0.972445	0.1034	0.622536	0.0325668	0.279683
	Number of cases	79	79	79	79	79	79	79	78	78	79	79	79	79	79	79	79	78	78	74	76	74	73	73	68	60	76	79	79	79	79	79	79	77	66	66	79	75	79	79	79	79	79	79	79	79	79	79	79
Respiratory quality by the bracelet	Pearson correlation	0.00490465	.259*	-0.0522988	0.0428574	0.0947605	0.0650945	-0.0354819	-0.0198691	0.0943343	-0.0499695	-0.158454	0.0299817	0.152717	0.0178622	0.056706	-0.0459567	-0.000637139	0.0329991	-0.129763	0.0193255	-0.00222898	-0.177294	0.0692915	-0.0136274	0.126675	0.0342716	0.00337198	-0.117428	0.21992	-0.149221	0.00447416	0.0817214	-0.15342	0.0690846	0.0100883	-0.0770005	-0.154094	-0.157304	-.247*	-0.0536143	0.0304209	0.119268	-0.194786	0.160525	-0.141864	0.00587551	-0.0613944	-0.140877
	Sig.（Double tail）	0.966688	0.0247413	0.655873	0.715044	0.418694	0.578993	0.762487	0.866562	0.424021	0.670293	0.174528	0.798456	0.190859	0.879104	0.628933	0.695414	0.995701	0.780159	0.280782	0.871083	0.985281	0.142022	0.56869	0.914201	0.347743	0.775032	0.977094	0.315689	0.0579797	0.201338	0.969611	0.485798	0.195016	0.59366	0.937971	0.511426	0.199473	0.177716	0.032424	0.647783	0.795568	0.308115	0.094004	0.16889	0.224712	0.960099	0.600797	0.227985
	Number of cases	75	75	75	75	75	75	75	74	74	75	75	75	75	75	75	75	74	74	71	73	71	70	70	65	57	72	75	75	75	75	75	75	73	62	62	75	71	75	75	75	75	75	75	75	75	75	75	75
**. P≤0.01			*. P≤0.05
								m
[truncated: 25 more columns]
